# Supplementary material for: Using smartphone accelerometry to assess the relationship between cognitive load and gait dynamics during outdoor walking
Source: Sci Rep. 2019 Feb 28;9:3119. doi: 10.1038/s41598-019-39718-w (PMC6395667; doi:10.1038/s41598-019-39718-w)
Supplement: Supplementary file 1 — Supplementary Data S1 [file 41598_2019_39718_MOESM1_ESM.csv]

sub_num	condition	age	sex	height	cadence_control	cadence_high	cadence_low	num_steps_control	num_steps_high	num_steps_low	step_reg_control	step_reg_high	step_reg_low	step_sym_control	step_sym_high	step_sym_low	step_time_cov_control	step_time_cov_high	step_time_cov_low	step_time_mean_control	step_time_mean_high	step_time_mean_low	step_time_sd_control	step_time_sd_high	step_time_sd_low	stride_reg_control	stride_reg_high	stride_reg_low	exclude
20	2	19	female	166	103.272077	91.26246409		24.33333333	27		0.848676883	0.563969779		0.962112989	0.90773486		0.067002864	0.136856404		575.4781028	669.3846154		38.55606762	91.6095716		0.816615089	0.511935028		1
76	4	23	female	163	101.01637			27.66666667			0.60221706			0.77785818			0.107119944			592.6538462			63.00441908			0.470199416			1
1	1	21	female	164	116.7243618	111.1563871	113.6148842	22.66666667	24.33333333	23	0.870093765	0.799553661	0.851647493	0.972546636	0.853166881	0.952527561	0.051874902	0.059291327	0.037908078	514.8672439	539.5845411	524.4973336	26.72899895	32.00534939	19.89377732	0.846237827	0.683425385	0.812624413	0
2	2	28	male	181	106.4490953	106.7103817	105.2676769	20.66666667	21	21	0.890381348	0.887737598	0.882878718	0.976185021	0.96482394	0.956777184	0.038321501	0.041149518	0.031362816	564.0768588	568.9	565.119883	21.63132606	23.3597328	17.72123214	0.884289079	0.885103177	0.844894051	0
3	3	21	female	156	133.4273551	126.059389	130.4129493	19.66666667	21	21	0.87508759	0.863562534	0.846686667	0.96707047	0.955626658	0.928974123	0.028203449	0.032901875	0.033855106	449.0988648	468.1373851	464.7492899	12.64774774	15.40104304	15.70592289	0.846858184	0.825224419	0.786549358	0
4	4	21	female	161	104.0815416	95.01128341	99.84000939	23.33333333	28.66666667	24	0.871549701	0.828754074	0.88089801	0.910217034	0.849898271	0.914776888	0.042785403	0.048697462	0.039599965	567.9301713	625.2564103	602.4678854	24.29736294	30.37353509	23.78556095	0.793008595	0.704990443	0.805910395	0
5	5	22	female	159	110.7131934	86.63609597	104.871673	19.33333333	28.66666667	20.66666667	0.828920893	0.554416297	0.848572251	0.936716597	0.649116413	0.980835503	0.04812036	0.129713464	0.077311722	528.5282651	702.2605769	566.1902357	25.48148351	95.16917344	43.66173971	0.885147822	0.376250427	0.840082647	0
6	6	22	female	157	126.8404584	119.5945492	125.1232922	25.66666667	28	27	0.849491169	0.766941659	0.780138723	0.946650806	0.830333227	0.94058805	0.02753071	0.02959019	0.046329977	472.7816667	496.6826923	480	13.03041732	14.7251924	22.32094331	0.803995007	0.641843144	0.732590277	0
7	1	19	female	161	121.8918327	123.780858	121.929302	21.66666667	22.33333333	21	0.8595485	0.893132982	0.888206496	0.953635408	0.985419788	0.977679466	0.033354823	0.04535505	0.037391664	488.8521683	488.0793651	484.3095238	16.31915346	22.13803479	18.10010385	0.819997878	0.880171484	0.876847519	0
8	2	19	female	174	117.0244173	109.1755926	112.6301595	24.66666667	26	24.66666667	0.865941581	0.820848004	0.820302672	0.969043095	0.941887177	0.979963224	0.02835644	0.035220617	0.059457397	515.0846377	552.4047436	535.5114734	14.61087434	19.47475917	31.81323023	0.886858757	0.802106869	0.829180281	0
9	3	20	female	162	107.5166986	99.87901576	104.2495109	28	29	27	0.849489202	0.83726971	0.869057563	0.972996379	0.944911382	0.97495643	0.054641273	0.043844521	0.059406787	559.4710053	606.5488962	574.5266667	30.53470955	26.55242542	34.12057928	0.835213744	0.791249657	0.847092713	0
10	4	19	female	162	116.8086221	109.0050222	112.5164475	23	25.33333333	24	0.89438957	0.78297975	0.864566559	0.962466335	0.763568403	0.922900555	0.025666835	0.06110566	0.035095298	517.0874271	552.1705556	529.001043	13.26991865	33.97251954	18.55750802	0.860825279	0.607983416	0.798012168	0
11	5	19	female	166	115.2205435	105.4611386	110.0593331	23.33333333	29.33333333	24.66666667	0.853247333	0.818491589	0.860853051	0.932196222	0.870142979	0.902693202	0.033399717	0.054854897	0.045607458	528.3880105	575.6447353	547.6841787	17.67884814	31.98382763	25.00133227	0.795261262	0.715077798	0.777278144	0
12	6	20	female	159	109.4455853	103.7244174	104.4838892	26.66666667	28.66666667	26.33333333	0.865446662	0.747401463	0.798393987	0.973714061	0.972688844	0.973960173	0.036490995	0.052983606	0.043562889	542.3377778	579.0421456	570.7784615	19.79257777	30.80649619	24.8309954	0.851487886	0.726458009	0.797563695	0
13	1	21	female	167	122.0491914	102.4215749	111.1831477	25	26.5	24.66666667	0.898395617	0.762951662	0.815034033	0.929724773	0.812697566	0.905308762	0.048795106	0.102007266	0.08243307	488.4655797	579.7776923	528.7713675	23.68322617	59.31674748	43.29720138	0.835567493	0.619747605	0.7366048	0
14	2	20	female	168	112.3785084	107.4891317	109.0591581	24.66666667	29.33333333	22.66666667	0.88878673	0.793929168	0.860487722	0.940398532	0.9679955	0.890558858	0.030518731	0.05943595	0.027771118	527.2133333	560.9816066	545.6204906	15.94735694	33.70083462	15.16571242	0.837127442	0.781854726	0.767867851	0
15	3	18	female	166	107.6537783	94.50536852	94.26248674	25.33333333	25.66666667	24.66666667	0.840113561	0.695821707	0.77648161	0.908915774	0.790424559	0.877247315	0.029826251	0.060600428	0.050889946	551.9279543	638.0573593	633.7733333	16.47231328	42.20533366	34.29205769	0.763017185	0.587487651	0.68223491	0
16	4	19	male	170	115.4239255	105.8402487	106.8714648	23.33333333	30.66666667	26	0.873404964	0.817700408	0.881424655	0.902341572	0.874871041	0.909168936	0.076971178	0.083599169	0.0735071	520.6732543	571.4733796	564.3545151	40.11704093	47.99852439	41.47046096	0.788111276	0.719461574	0.802639574	0
17	5	20	female	167	106.2724746	100.6383571	102.4700814	24.66666667	27	24.66666667	0.873417579	0.832303621	0.87886338	0.910696841	0.904664681	0.95351325	0.035900711	0.056231922	0.035759109	569.3434343	604.9366667	583.2469807	20.49739213	34.10771474	20.8862426	0.795373448	0.754227268	0.838266806	0
18	6	21	female	175	118.0928033	111.7339868	118.6816112	19.66666667	24.66666667	23.33333333	0.913841829	0.883719947	0.898363124	0.952892534	0.929454989	0.946835654	0.038335176	0.039334167	0.042982942	501.5876161	533.0621717	508.9891304	19.26806837	20.91036164	21.81072745	0.871062511	0.826784962	0.85061127	0
19	1	23	female	159	121.8971383	109.0015089	112.4795692	24.33333333	25.66666667	24	0.869324265	0.811530575	0.819214193	0.955452763	0.934593934	0.873155466	0.032948082	0.036471196	0.037742827	495.321256	548.8301282	535.4272617	16.3542317	20.06125355	20.20738996	0.833983682	0.772801724	0.716470843	0
21	3	21	female	155	114.5882372	110.911308	110.2458208	21	23.33333333	22	0.865544784	0.848187679	0.828200919	0.989004447	0.962367715	0.96701557	0.043914099	0.041954969	0.049166725	524.9154705	547.3762626	544.4613997	23.04933399	22.9728025	26.75255509	0.866252084	0.838214812	0.829083674	0
22	4	19	female	169	112.3918718	97.60935534	109.6757825	23.66666667	26.66666667	24	0.921382845	0.745061476	0.940241898	0.957988454	0.71589452	0.961659394	0.11632575	0.148371636	0.110858299	546.2200264	619.0882051	549.8156017	63.50816675	92.09574071	60.86055343	0.882881533	0.549783845	0.904338482	0
23	5	20	female	163	116.2541668	105.0836925	113.138276	21	25.33333333	21.66666667	0.901728576	0.710803139	0.877288108	0.938793835	0.790113152	0.925937219	0.108711728	0.135928445	0.160788785	523.1333333	578.1667596	528.7396262	56.83887991	78.62785307	84.36765174	0.846681734	0.561572171	0.814024113	0
24	6	21	male	169	110.433831	98.02497252	105.5117569	22.33333333	27.33333333	23.66666667	0.851819169	0.613920435	0.718885923	0.9650295	0.711868728	0.837360474	0.101034215	0.131560507	0.1175699	545.0242424	614.642963	564.1488801	55.13736817	81.45666154	65.96840647	0.822725453	0.435629168	0.603480578	0
25	1	21	female	152	114.2066049	114.4865086	115.9465258	19.33333333	20	19.33333333	0.798802076	0.820528384	0.828733607	0.947794274	0.916127529	0.909417611	0.071817894	0.057300433	0.066077062	514.8352827	524.6510721	510.2417154	36.87735997	30.02909727	33.74380817	0.806844201	0.766386046	0.754393296	0
26	2	24	male	183	114.804916	111.5467531	115.7996579	24.5	25	23.75	0.842689792	0.842118143	0.877575452	0.905592231	0.88674435	0.953061513	0.038227122	0.044689941	0.041792489	526.9483696	530.1292512	519.8322217	20.15191641	23.69799123	21.71963388	0.763158484	0.746877684	0.836948014	0
27	3	17	female	165	126.4705492	130.7353138	131.0236058	19.66666667	20.33333333	20.33333333	0.871758285	0.864574302	0.875796301	0.929120827	0.935180204	0.897012655	0.034923221	0.028985124	0.027196114	465.1734893	453.0777778	465.0412141	16.23184144	13.15253932	12.67117387	0.809816597	0.808881361	0.785802215	0
28	4	21	female	167	114.2175203	96.48204721	97.14675404	25	29	26	0.860486954	0.620662019	0.79313449	0.970611758	0.844532569	0.825652747	0.035493694	0.115878109	0.077328515	528.2035024	631.4250835	630.2513395	18.7507831	75.17436198	54.22305276	0.835112919	0.551843333	0.662207808	0
29	5	19	female	159	116.0701157	106.0961175	107.7108541	26.33333333	29.33333333	28	0.869862764	0.771439622	0.793547017	0.950008897	0.903594614	0.937051011	0.029450995	0.056725314	0.041849653	514.3632479	564.1140878	552.576957	15.12817149	31.97797528	23.1194863	0.825873952	0.699393259	0.755723636	0
30	6	19	female	165	118.787973	102.1757335	114.0764703	25.66666667	26.33333333	24.33333333	0.840266231	0.814826408	0.852903375	0.968822275	0.854387653	0.95788721	0.039255604	0.053818668	0.038776242	507.1866667	578.1834923	525.1944444	19.90816734	31.21713671	20.35756145	0.82662394	0.698170761	0.825034969	0
31	1	21	female	169	114.2751007	108.2990984	108.787634	25	26.33333333	25	0.902146237	0.8803903	0.859809129	0.96797609	0.931662735	0.904613206	0.06654556	0.088735966	0.070944556	537.818285	561.0192308	544.3194444	35.8068031	49.82559481	38.58574242	0.873435055	0.82051198	0.778544902	0
32	2	23	female	167	105.0222034	96.7022614	102.2435774	25	27	24.33333333	0.748161508	0.692033037	0.751311758	0.97674083	0.930894082	0.920891644	0.06081124	0.056390133	0.062298491	568.7113768	612.0244634	587.9842995	34.61455333	34.57933403	36.6425545	0.730873795	0.689728648	0.768496595	0
33	3	20	female	163	113.3071841	106.6880461	113.5333007	21.66666667	26	22.66666667	0.782952833	0.674344524	0.726438986	0.979471556	0.894810296	0.972746233	0.073206849	0.082322273	0.068326978	542.1753968	561.7784615	531.4278499	39.77621168	46.31706051	36.31067296	0.777764813	0.704706809	0.731164804	0
34	4	24	female	167	112.7313711	102.8871613	105.9587909	24	25.33333333	24.33333333	0.863607051	0.790863375	0.811108438	0.971257567	0.932787937	0.889193256	0.027871181	0.046712671	0.029087408	528.5224528	580.3955556	554.9293478	14.73423706	27.33920733	16.14063372	0.838908271	0.739302826	0.721843148	0
35	5	20	male	171	106.23749	100.5073304	102.9457396	22.66666667	26	23.66666667	0.891914953	0.859751836	0.879187723	0.941898892	0.906193002	0.936525855	0.023672441	0.033340806	0.040560424	565.1293149	597.2644231	580.1660079	13.37938424	19.92292827	23.50469495	0.849468689	0.780880672	0.823646948	0
36	6	20	male	182	102.6795907	93.82130914	99.98173551	19.66666667	21	19.66666667	0.862277542	0.797220579	0.855840124	0.979845802	0.838035052	0.955307949	0.043776665	0.150075516	0.063235053	590.8314241	640.6005291	603.3925926	25.91750439	95.21439997	38.05317925	0.84625	0.670183406	0.861975509	0
37	1	19	female	184	116.0576449	108.081398	112.2628524	19.33333333	20.66666667	19	0.91537481	0.781857912	0.910432925	0.944346892	0.874101471	0.966806532	0.034472733	0.061723534	0.032742193	515.6078431	555.7640351	526.2962963	17.76776437	34.67146925	17.27910527	0.864375207	0.685798394	0.880240289	0
38	2	19	female	160	113.8938286	111.3988598	117.2475691	23.66666667	28	25.66666667	0.85287729	0.82034777	0.870996841	0.941174197	0.945223402	0.943339435	0.02930938	0.031368166	0.027904831	516.4367667	532.7339123	512.5288513	15.19473427	16.8010885	14.30489693	0.803532214	0.776782356	0.821773069	0
39	3	22	female	162	110.7625836	102.056793	108.2306723	23	23.66666667	23	0.837104179	0.773478603	0.834652186	0.94704668	0.852248282	0.951290166	0.043113646	0.049474427	0.041645356	543.8181818	581.2583333	556.0252212	23.40579394	28.81101671	23.54019693	0.792739435	0.660975094	0.806448689	0
40	4	17	male	166	122.0094286	116.5066972	118.5959422	20.33333333	20.66666667	21.33333333	0.852393414	0.798120621	0.815147682	0.907678608	0.835473673	0.908085629	0.03832843	0.048613698	0.053665863	490.8046505	515.1148148	512.0452381	18.82424275	25.06270578	27.79680121	0.774626734	0.668904942	0.745520087	0
41	5	23	female	168	109.6984138	103.9391746	106.1130443	24	27	25	0.891337433	0.854253316	0.890527619	0.947885772	0.939561989	0.947303206	0.043353414	0.0417543	0.037519253	547.2028986	576.3846154	558.8534002	23.69232078	24.08829335	20.97106402	0.844854424	0.804115232	0.843907241	0
42	6	22	female	158	116.003399	114.5140062	111.4170556	26.66666667	31.33333333	28.66666667	0.895931297	0.777209288	0.838647141	0.964107183	0.885189482	0.903057068	0.024753274	0.058172804	0.04739802	510.7651282	529.7336918	538.2813051	12.63648271	30.84836545	25.51021777	0.863685867	0.68845646	0.757586168	0
43	1	18	male	173	111.9738957	108.97215	109.5570153	22.66666667	25.66666667	24	0.937015494	0.917071461	0.926763585	0.992444856	0.960650062	0.978693189	0.016814495	0.025204183	0.0231565	529.9300144	553.0094444	541.2956349	8.913762374	13.94370372	12.53796722	0.937084044	0.881131399	0.907066813	0
44	2	20	female	173	122.1540936	120.1288982	122.1317542	20	20	20.33333333	0.901553018	0.854897368	0.888661057	0.955448524	0.977328059	0.996306295	0.02537341	0.040573291	0.036357719	484.9649123	499.4210526	496.0061404	12.30758685	20.24987486	18.03207612	0.896347103	0.847985133	0.891080774	0
45	3	25	female	155	116.5417293	104.2927828	110.6293904	21.66666667	21.66666667	22.66666667	0.931595594	0.853610744	0.920737748	0.974299922	0.894234805	0.989768473	0.022760687	0.046373815	0.026198072	510.9793651	566.6650794	542.1724387	11.6263716	26.33714509	14.22641035	0.907779746	0.764152506	0.911453026	0
46	4	17	female	155	120.1268272	109.468138	109.8386429	22.33333333	26.33333333	24.66666667	0.884307907	0.836078959	0.840160008	0.975539302	0.914065331	0.958149921	0.03772785	0.038493587	0.034981529	502.0007215	543.6697436	535.1038647	18.93961942	20.96670905	18.70002146	0.864655642	0.787418292	0.834291935	0
47	5	22	male	163	116.632046	98.69715656	111.9046988	22	23.5	22.33333333	0.84818145	0.573209269	0.809881898	0.979454057	0.666473139	0.938647336	0.048761561	0.193846516	0.063815278	511.3998557	599.1309524	539.4278499	24.99255684	116.190335	34.50151201	0.865951614	0.389475959	0.761602551	0
48	6	18	female	170	112.2445774	99.05864421	104.8449458	23.33333333	27.33333333	24.66666667	0.832708659	0.839864022	0.838482818	0.963502036	0.99773898	0.967413502	0.039281617	0.052297461	0.038354133	542.8458498	616.8589744	567.0649275	21.35060269	32.80914102	21.77569773	0.830591502	0.839354928	0.817578605	0
49	1	32	female	169	118.1715352	89.80245208	105.9334675	20.66666667	21	19.66666667	0.890955825	0.604989326	0.885882923	0.971357563	0.583684846	0.945551226	0.022429427	0.197393391	0.037213981	512.5981481	668.914787	568.4902534	11.43729108	132.1545968	21.28464639	0.872842795	0.35266129	0.841143799	0
50	2	20	male	169	113.7218461	105.6531772	112.0051845	23	23.66666667	22.66666667	0.889361524	0.863334496	0.84618478	0.989019904	0.951087461	0.936428516	0.029536445	0.049403182	0.039392095	528.2121212	567.2338603	539.4422799	15.54723316	28.09633814	21.25583383	0.891618188	0.823195772	0.79286031	0
51	3	22	female	165	113.5091448	114.0984327	113.7840831	22	25	23.33333333	0.868731767	0.862419459	0.849823226	0.978109335	0.979920667	0.955222227	0.045573269	0.04959348	0.037457516	526.5876812	524.3901932	530.8222222	23.98362101	26.01044334	19.87246239	0.849498921	0.849007199	0.834667245	0
52	4	21	male	178	115.248728	118.6168756	116.7710339	23	23.33333333	23	0.920550043	0.907631671	0.913623212	0.974030311	0.965670419	0.989325038	0.03988837	0.029271894	0.035234191	515.1322856	507.602108	512.4393939	20.56045934	14.81712107	18.05270301	0.896858338	0.876585744	0.916680906	0
53	5	17	female	168	120.1095481		112.2861243	23		23	0.888945293		0.844550003	0.974140222		0.984005223	0.039694642		0.055753526	509.3178995		540.7272727	20.20801056		30.19814438	0.877582762		0.858162346	0
54	6	20	male	169	114.6750539	110.5509948	111.6239557	21	22.66666667	21.66666667	0.915692164	0.914067343	0.939247981	0.942521933	0.959447446	0.989007325	0.026908437	0.028275268	0.023828123	525.3	543.2643202	535.9136364	14.1297504	15.36924008	12.76719087	0.863279388	0.877204094	0.92908983	0
55	1	18	female	163	111.1470452	115.0379866	113.3411755	28.33333333	28	26.33333333	0.781331299	0.855976736	0.838737782	0.906859935	0.935808854	0.964954531	0.072387364	0.05905668	0.083615581	539.7853175	526.1615113	530.5287179	39.10193346	31.14312096	44.54901833	0.712178194	0.801595203	0.809139558	0
56	2	20	male	174	125.7022719	110.9045393	132.8022146	13.66666667	14.5	13.33333333	0.915256842	0.780619095	0.892308812	0.967030312	0.837945012	0.962831184	0.034740733	0.096618516	0.03937511	471.5838384	535.4093407	465.0384615	16.38951291	52.67847065	18.33824322	0.886019201	0.662145525	0.859536281	0
57	3	19	female	165	116.6837211	96.54400448	112.0767379	22.33333333	23	23	0.878497447	0.734366801	0.854758955	0.94109172	0.91962578	0.901892973	0.028804256	0.069242973	0.040897815	508.5360594	631.3181818	541.0468975	14.65392217	43.71434793	22.16246311	0.826818289	0.675342642	0.773968108	0
58	4	20	male	170	112.2817911	107.8699664	105.6577633	23.33333333	25.66666667	24	0.842192203	0.807949822	0.831690973	0.944409952	0.952247035	0.928568632	0.040951085	0.045581523	0.049009757	535.4382333	562.985	553.4313241	21.91478772	25.66171531	27.19240683	0.795766065	0.769676647	0.773042202	0
59	5	21	female	156	112.0705944	106.3195173	115.3446954	23	25	23.66666667	0.859699419	0.821718149	0.874222054	0.971434045	0.936481426	0.993066844	0.041441195	0.052372912	0.037524206	526.7877533	556.5909662	525.3412385	21.76840921	29.61775128	19.72385069	0.835343562	0.770905551	0.870868497	0
60	6	21	female	164	116.266183	104.3159607	110.4444625	20.33333333	23.66666667	22.33333333	0.943711524	0.848470141	0.898072383	0.973156757	0.912302807	0.914486354	0.024187895	0.086903989	0.036399206	519.4315126	580.1338384	546.2456522	12.55312112	50.50443381	19.88291091	0.923731408	0.77408752	0.822018122	0
61	1	19	female	161	115.3191952	104.7831115	110.3144875	23	24	22.33333333	0.916716843	0.810278241	0.920908032	0.971520769	0.805868547	0.973297431	0.032853992	0.068685799	0.026901721	520.1034883	578.592007	536.5575758	17.05289756	40.88405376	14.38247484	0.890420636	0.668997579	0.896635325	0
62	2	19	female	163	120.167742	115.5142029	119.9722584	21.33333333	23.33333333	20	0.884969785	0.798584537	0.860834545	0.936276908	0.761022351	0.939786635	0.046077281	0.081787302	0.064051233	493.3444444	529.5824707	496.3339181	22.74443725	43.3312058	31.83297265	0.828321774	0.608309782	0.813186635	0
63	3	20	female	167	112.3520836	99.41941027	104.8852425	23	28	24.66666667	0.810721847	0.815379058	0.84839409	0.929801284	0.9451641	0.969544721	0.042886452	0.044388541	0.036128075	527.8570174	602.6867433	563.7252415	22.7704878	26.7802103	20.38191529	0.872281339	0.770189672	0.824219184	0
64	4	21	male	191	118.3913506	112.1386935	113.7924992	22.66666667	23.33333333	22.33333333	0.894863816	0.900542868	0.893285046	0.953027737	0.977835618	0.949232583	0.032619129	0.027191703	0.027981243	510.6774892	525.487619	518.7639752	16.66628369	14.32921137	14.54015723	0.853097155	0.880411728	0.848049629	0
65	5	20	female	168	122.0212334	105.0592211	111.376127	23.66666667	28.5	24.66666667	0.822783147	0.662273025	0.711364635	0.986165572	0.789159405	0.865312589	0.05906242	0.113260718	0.056156404	486.513834	565.7917772	533.3443478	28.79451045	63.88397088	29.97602432	0.834548894	0.522449657	0.617093014	0
66	6	18	female	173	116.8387825	95.21996635	107.8429567	22	27	25.66666667	0.88170849	0.775437278	0.840505352	0.909694944	0.864185046	0.938685585	0.032596794	0.104762065	0.043423134	507.3174603	615.8461538	564.6312598	16.51563239	64.57209894	24.53579964	0.802684157	0.669881426	0.789101371	0
67	1	18	female	175	113.2404931	103.8142585	105.9939382	21.33333333	25	22.33333333	0.894303041	0.868075038	0.86974868	0.941756259	0.977908498	0.966735604	0.052321288	0.076617992	0.06638513	532.7777778	577.7544928	558.484127	27.89582295	44.31944048	36.93587658	0.842842671	0.855845499	0.840716689	0
68	2	19	female	163	114.7854166	109.2349652	109.7742183	21.33333333	23	21	0.822938432	0.825592797	0.851523101	0.946914431	0.902314485	0.924527496	0.052232448	0.078972803	0.065757506	527.8952381	553.7901515	540.5956976	27.66895876	43.60873475	35.52180042	0.779810154	0.751569772	0.787040533	0
69	3	18	female	159	115.94524	105.0149476	110.8437894	26	27.33333333	26.66666667	0.896104444	0.868232455	0.868123324	0.96586771	0.886022848	0.93059301	0.031567728	0.034529041	0.030344828	523.28	564.8118519	542.5117949	16.48864443	19.52463111	16.46409426	0.86835225	0.768670101	0.808041952	0
70	4	20	male	178	96.59318682	82.82218557	91.60795091	24.33333333	27	24.33333333	0.831344213	0.144031912	0.828773482	0.894661136	0.123471845	0.852851508	0.11211302	0.071154539	0.070488773	616.6757246	730.4851092	655.3103865	68.8916027	51.66698461	45.96277235	0.743638011	0.574557157	0.706763131	0
71	5	18	male	184	119.8915721	106.4505641	113.7688688	16.33333333	22.33333333	18	0.915570441	0.842423132	0.898349049	0.950281292	0.944233544	0.937131474	0.028262435	0.05504683	0.023864556	499.8444444	562.9151003	524.0703976	14.14050068	31.72337224	12.50272805	0.879395995	0.797566459	0.841873108	0
72	6	20	female	163	114.1114277	110.8586226	112.7110247	24.66666667	26.33333333	24.66666667	0.863341643	0.844531545	0.85155833	0.923260322	0.855856157	0.946566857	0.033080705	0.036436172	0.028497865	527.7385266	537.133738	535.0452174	17.47382626	19.69183575	15.25173818	0.799815202	0.72777288	0.817308618	0
73	1	20	male	181	98.89870762	75.19448484	91.72578847	22.66666667	25.33333333	22.33333333	0.877040406	0.527770613	0.889317585	0.972408349	0.594581477	0.981628827	0.066779588	0.189769345	0.080969403	614.8499278	792.1124638	644.989899	41.2258516	150.3378416	52.48620848	0.852891516	0.320366623	0.87315855	0
74	2	28	female	156	115.6449328	108.4365234	109.075762	24.66666667	24.33333333	22.66666667	0.905284784	0.860649569	0.894400215	0.950074258	0.932285933	0.949725765	0.028922126	0.048850799	0.035375761	526.080314	550.0277997	545.2967564	15.20825877	27.06819695	19.28667007	0.86027544	0.804938153	0.85008009	0
75	3	20	female	154	116.9832045	106.4739481	106.9938084	23.66666667	25.33333333	23.66666667	0.914612884	0.861139093	0.902499565	0.961092421	0.939226406	0.973114383	0.03783773	0.059014855	0.051253892	517.3476536	569.5716667	551.5625823	19.57437464	33.9722299	28.08007549	0.879153332	0.808825601	0.878483455	0
77	5	23	male	179	111.1394369	107.6484537	107.0818638	24.33333333	26.5	25.5	0.79922204	0.765289733	0.749283913	0.92343614	0.945175675	0.952776529	0.071797909	0.076814089	0.132870464	533.7922705	555.7800926	550.3841667	38.69609624	42.7334956	73.20264893	0.822839818	0.728512979	0.713553795	0
78	6	26	male	174	117.7397737	118.0790405	122.1534383	18	19	18	0.894732738	0.888162917	0.899008806	0.949091195	0.912134004	0.968793734	0.046674605	0.049683556	0.03573211	501.254902	517.0925926	500.4474401	23.37213489	25.7500385	17.86139129	0.84905737	0.810310996	0.870979933	0
79	1	18	female	160	113.1285551	106.0817942	108.1080325	21.33333333	22.33333333	21	0.907326398	0.896096429	0.895109486	0.960721785	0.932893785	0.924916904	0.036939162	0.041630675	0.032689637	531.631746	561.1868687	550.7652047	19.61916362	23.46405983	18.04419666	0.871705678	0.836652971	0.827851161	0
80	2	19	female	170	105.5233768	89.46856002	104.6804689	19.66666667	24.33333333	20.33333333	0.919340064	0.865298329	0.938059111	0.980912906	0.849601378	0.986860063	0.019816359	0.043848997	0.02442366	572.6873016	667.9155731	567.4684211	11.35155247	29.23253476	13.87034511	0.918748536	0.735802785	0.930287959	0
81	3	21	female	175	109.2108179	100.4423793	106.7793209	20.33333333	20.33333333	21.33333333	0.929082439	0.854896611	0.867357918	0.957548708	0.967783395	0.982675815	0.023811658	0.039437164	0.044128085	555.1314815	592.3035088	577.0394737	13.22469455	23.34342916	25.45827385	0.889763211	0.827377385	0.859670674	0
82	4	19	male	175	108.0329434	102.2665389	104.8082351	23.66666667	24.33333333	22.66666667	0.847659209	0.851899629	0.842266091	0.955191998	0.975378184	0.965411473	0.02817813	0.033144627	0.025168281	549.71278	593.1503623	568.5962733	15.53380078	19.66918419	14.30853245	0.810390842	0.831149298	0.822104308	0
83	5	18	female	159	123.8188953	109.9920918	116.5039142	23	24.66666667	21.66666667	0.827983104	0.724639168	0.766281983	0.982634818	0.865794933	0.817165365	0.053533932	0.067763493	0.05744751	484.1828534	542.7769839	516.0936508	25.94699803	36.85333208	29.65391441	0.818184096	0.628167806	0.624511935	0
84	6	20	female	158	123.6580517	109.5360215	118.5660621	24.66666667	25.66666667	23	0.886766904	0.836223877	0.813143287	0.976572749	0.908450439	0.963112176	0.047404797	0.068750608	0.065411916	489.2684058	552.7772222	502.6060606	23.1969295	38.48922876	32.84527759	0.865923393	0.761973123	0.783294658	0
85	1	19	female	174	109.8273457	102.3914812	105.820529	21.33333333	24.33333333	22	0.865590483	0.75535089	0.810696923	0.978863894	0.840928007	0.962859908	0.034256516	0.107950417	0.056491206	539.4486216	590.4746509	563.7764069	18.40788967	64.03618903	31.78730772	0.847531543	0.642794999	0.780232871	0
86	2	18	female	157	115.3020743	110.3322182	108.5133798	22.66666667	25.66666667	21.66666667	0.908925392	0.810962714	0.865867213	0.941398869	0.91561701	0.934153246	0.024870887	0.037270973	0.029371197	519.2829538	544.8605556	549.8010936	12.90251911	20.33248845	16.15031666	0.855653799	0.742730337	0.809837673	0
87	3	22	female	154	121.9652722	117.3910351	122.220111	23.66666667	26.66666667	25.66666667	0.859291648	0.850318821	0.838560747	0.919897498	0.935139962	0.956255496	0.053064394	0.044947776	0.076841172	486.4330808	514.6380247	493.9116345	25.82195152	23.11278654	38.3869298	0.792145489	0.794912849	0.802029523	0
88	4	20	female	154	125.7146579	117.2765136	120.8453752	23.33333333	24.33333333	24.33333333	0.813899391	0.807104957	0.794727066	0.893017292	0.876095749	0.839457181	0.061377381	0.057164919	0.097566577	472.4761905	509.1098485	502.137444	29.4464008	29.22748345	49.33594511	0.730597807	0.708484651	0.668627118	0
89	5	23	female	174	111.6810217	94.50421504	108.5682206	21.33333333	25	21.66666667	0.917441244	0.78114723	0.929444421	0.99097854	0.884199863	0.962309757	0.026745662	0.074915841	0.032407485	533.0357143	645.1733556	553.2150794	14.2815207	50.48139146	17.93265585	0.909198767	0.688738793	0.900451714	0
90	6	21	male	189	115.3973747	108.7492322	111.7729271	22	24.33333333	22	0.905066115	0.875798344	0.896073589	0.928641728	0.911041562	0.946135939	0.055132973	0.076783361	0.052052765	515.7150794	563.5301932	533.6349206	28.41186154	43.57412125	27.77176508	0.840425418	0.798784169	0.848429844	0
91	1	19	female	162	121.9535385	115.7472434	120.2314108	23	25.33333333	23	0.847677254	0.856894806	0.851422774	0.919276325	0.912982665	0.915085459	0.127165492	0.141397088	0.107482596	493.8968254	516.15	495.1818182	62.90138428	73.00939875	53.2524013	0.785400044	0.782911946	0.779581539	0
92	2	21	female	162	117.1947882	112.5587821	117.1597252	25	28.33333333	25.33333333	0.893461076	0.834402962	0.89036125	0.941887043	0.85187184	0.92928327	0.029782319	0.038571238	0.026502992	515.3603623	538.5824176	512.5286957	15.34442369	20.8282156	13.58943328	0.84159474	0.711179714	0.82784513	0
93	3	18	female	157	127.1360384	113.5958013	120.4305554	24.33333333	27.33333333	26.33333333	0.867812093	0.850059703	0.874246189	0.96358532	0.939591293	0.928665325	0.038484704	0.060959914	0.041047433	473.8756039	531.4341758	496.4298765	18.25833499	32.2948316	20.40702005	0.863053524	0.799174451	0.811815719	0
94	4	21	female	165	115.574953	114.7489143	116.9947298	24	25.33333333	23.33333333	0.9188262	0.877898392	0.865662418	0.972434351	0.971986836	0.919789072	0.072458433	0.084654123	0.080011386	517.4980159	528.7166016	514.4328063	37.50240853	45.00336237	41.05291591	0.893675164	0.860708611	0.79734066	0
95	5	20	female	159	126.2896604	126.2685218	128.2348244	20	23.66666667	21	0.924807642	0.912143422	0.925655717	0.977553956	0.954917915	0.99327526	0.053864698	0.067347891	0.063237557	470.2681287	483.3085714	464.9792398	25.36519834	32.43439773	29.42676931	0.912544762	0.871199242	0.925130487	0
96	6	19	female	171	106.8680101	97.9171977	104.624602	19	20.33333333	20	0.906985092	0.904411467	0.904236303	0.957488689	0.928824758	0.955881966	0.041402725	0.063271183	0.049489017	546.4445591	608.4078947	581.1052632	22.6259198	38.60799259	28.78595247	0.868804386	0.839821358	0.865116624	0
97	1	20	female	161	123.791931	118.5927024	123.5415034	23.33333333	24.66666667	23.33333333	0.799622995	0.821939793	0.847791071	0.925258669	0.956413164	0.987896379	0.043067505	0.072246527	0.0294829	488.0046113	497.0369697	485.4749671	21.08463379	35.94960354	14.31145157	0.864781925	0.85954524	0.858122705	0
98	2	20	female	168	125.8219666	112.9651375	118.3403487	21.66666667	25	22.66666667	0.853193338	0.810347907	0.844463952	0.935721324	0.862272601	0.943741706	0.044975916	0.050393001	0.042866915	481.9777778	531.9166667	503.9629117	21.6884869	26.75227068	21.61683497	0.798345103	0.702002065	0.800416848	0
99	3	22	male	183	96.57601397	92.66660731	92.50883067	21.66666667	23.33333333	23	0.912648152	0.909865733	0.913245436	0.985637144	0.990004204	0.987628147	0.105249191	0.094021507	0.104512949	609.2349206	647.6218709	646.9604743	64.12670987	60.974464	67.51982713	0.904685161	0.917756939	0.904895306	0
100	4	19	female	159	120.2894431	114.9271753	118.7371045	25	27	23.66666667	0.854074604	0.800796294	0.868594531	0.923093428	0.890760502	0.917379862	0.033875545	0.040744204	0.025884498	491.9305556	521.7820513	492.9670619	16.66115343	21.2319565	12.78265931	0.788566761	0.714727516	0.7973884	0
101	5	18	female	155	116.6475097	109.9819688	115.3006049	22.33333333	24.66666667	23.66666667	0.889350786	0.885507911	0.905994108	0.972613787	0.916887931	0.972216044	0.053745259	0.040749322	0.037827036	505.0743146	539.7507246	517.8735178	27.14606767	22.00218737	19.58586111	0.865207199	0.811853032	0.881531474	0
102	6	20	male	194	101.505407	96.37116592	97.80697545	21.33333333	22.66666667	21.66666667	0.927841414	0.906963771	0.906343528	0.982672671	0.974456521	0.974824048	0.024271049	0.042595163	0.026165767	589.2557416	618.1656315	609.1285714	14.32766327	26.31153259	15.94785274	0.911841113	0.884635264	0.883527415	0
103	1	19	female	162	121.992566	116.9451882	120.1429656	22	23.66666667	22.66666667	0.903178608	0.887134829	0.898478061	0.973521527	0.980806749	0.967264619	0.025396752	0.028496688	0.031238869	489.7777778	514.8109354	504.959596	12.44922341	14.67625113	15.78827326	0.879313068	0.89713839	0.928925861	0
104	2	22	female	159	112.081921	87.79050553	103.5520634	26.66666667	32	28.33333333	0.812521834	0.61022927	0.784907509	0.957469237	0.624049236	0.872804274	0.135080336	0.132196763	0.141745275	531.0558025	685.1372655	578.1318342	71.42750153	90.73454964	81.98210822	0.784824094	0.416743688	0.685155698	0
105	3	18	female	160	128.9417858	118.4095423	122.1736354	18.66666667	21.33333333	18.66666667	0.859323511	0.830387388	0.862398365	0.964266579	0.903166864	0.905074859	0.083377256	0.052081121	0.067809867	457.0526316	506.1650794	474.2063983	38.17565881	26.38213012	32.18813276	0.840316926	0.750979288	0.782501695	0
106	4	20	female	165	120.2045867	102.9892601	110.6523781	23	25	23	0.896797547	0.739457617	0.831036335	0.92537348	0.855739962	0.824297579	0.027930116	0.05698688	0.037468604	501.0231821	584.7649034	537.0773574	13.97599015	34.10511222	20.17867178	0.830144189	0.636945362	0.687400235	0
107	5	19	female	174	121.9483348	111.552688	114.246434	20.66666667	21.66666667	19.33333333	0.90819561	0.813828037	0.879291189	0.984299906	0.923092793	0.94884842	0.031182313	0.054762209	0.038664904	505.3140351	548.35	518.9210526	15.74007256	30.06456201	20.07536616	0.897440771	0.75291712	0.835570266	0
108	6	20	female	168	112.5882742	110.218761	112.7791769	24	25.33333333	25	0.865543195	0.864762818	0.847428476	0.951029563	0.972471756	0.979935976	0.03648803	0.029229733	0.028401764	532.6376812	543.2061111	536.6527778	19.42651513	15.91424455	15.23285725	0.823202288	0.869099771	0.863401914	0
109	1	21	male	182	107.270644	98.80385336	103.1628162	22	24.33333333	22.33333333	0.882188239	0.865232708	0.891153292	0.920276958	0.928977491	0.967181924	0.027341952	0.032380947	0.027670595	561.7936508	604.2958937	584.0772006	15.36213499	19.64163367	16.16294733	0.813348093	0.803967006	0.881457493	0
110	2	21	female	164	114.9962255	111.5800892	115.1158462	21.66666667	24	22.33333333	0.904812036	0.88823474	0.877553853	0.924352221	0.929074101	0.935141977	0.027229518	0.029518028	0.033825206	509.9030303	535.5512266	519.0505051	13.92958252	16.00084306	17.64808469	0.83640388	0.825283026	0.820985009	0
111	3	19	female	164	116.9179243	112.2193211	115.5249472	23.66666667	23.33333333	24	0.865218063	0.810578402	0.868946562	0.960431829	0.957975423	0.949984873	0.040033159	0.044672724	0.042985275	520.4057971	529.911726	517.6521739	20.82185425	23.66548358	22.29157411	0.830790605	0.776341176	0.825973712	0
112	4	19	female	174	111.6928732	95.85866815	106.29069	25.66666667	30.33333333	27.66666667	0.817732584	0.706794865	0.785208437	0.91880384	0.788480237	0.831091	0.038911484	0.102460674	0.044704768	536.457265	624.6267399	572.7839506	20.88480755	67.24022041	25.60834252	0.751782426	0.55311337	0.652374148	0
113	5	19	female	160	111.9173598	108.8491897	115.1386917	21.66666667	24	22.33333333	0.870928584	0.843348926	0.864591391	0.981122397	0.919481522	0.983897999	0.038205207	0.069738452	0.06360948	527.8309524	551.460928	529.3751804	20.16588531	38.99459657	33.76931816	0.878400408	0.79102096	0.853847411	0
114	6	19	female	172	119.9278376	108.211942	116.1200772	18.66666667	20.33333333	19.66666667	0.939627985	0.883352918	0.932399167	0.954490967	0.937807235	0.956375459	0.040397227	0.074568496	0.032791048	505.0268318	558.2640351	519.537037	20.40788096	42.96097886	16.97817634	0.896872916	0.829476368	0.891973028	0
115	1	19	male	175	119.9333974	114.1592777	116.0404901	20	19.66666667	19.33333333	0.917448515	0.911354185	0.910466402	0.94933469	0.955411504	0.929580143	0.044537858	0.051377248	0.046445879	495.8095238	523.0648148	516.6267057	22.07056964	26.8775707	24.00134033	0.871587796	0.870936888	0.847121621	0
116	2	23	female	165	116.2810865	114.9869786	122.0158654	20.33333333	22	21.66666667	0.821430725	0.821298887	0.839319216	0.901211839	0.924462199	0.888734557	0.033316232	0.028518159	0.027317942	509.8815789	522.4849206	500.6039683	16.84184429	14.93054969	13.66555841	0.741314692	0.759409865	0.746130621	0
117	3	21	female	161	115.574949	112.0607243	115.86338	24.66666667	26.66666667	26	0.831202945	0.847692536	0.858881968	0.918771689	0.9487193	0.952752846	0.037660938	0.033313586	0.030974506	510.4486957	530.5157882	527.7387179	19.21692107	17.67357193	16.36569376	0.764700897	0.80461054	0.818410568	0
118	4	21	male	171	117.5131157	109.0427837	114.7238959	26.33333333	30.66666667	26.33333333	0.798926886	0.587952895	0.718900962	0.931156305	0.863790908	0.947785378	0.035471315	0.082215609	0.048399878	514.1220513	556.5817575	521.7287179	18.1908376	45.38429437	25.11943831	0.743619939	0.506359831	0.6899371	0
119	5	21	female	157	131.5328909	102.7961073	121.8166352	23.33333333	31.33333333	25.66666667	0.900179606	0.563092682	0.781047248	0.96309638	0.612040987	0.832320008	0.029804581	0.117900032	0.035515731	457.2108037	585.7459677	490.8805556	13.64216525	70.78309346	17.43257532	0.866736802	0.349321427	0.65025788	0
120	6	19	female	146	127.5336039	124.3129284	125.8098844	22.66666667	23.66666667	23.33333333	0.8707366	0.869108077	0.868566984	0.978430456	0.955620134	0.9664068	0.028086197	0.033019331	0.026736468	466.4978355	481.2816739	472.7065296	13.1038835	15.99414394	12.62673936	0.851952519	0.830000834	0.845990798	0
121	1	21	female	162	115.3431143	112.8367563	111.6064822	24	25	25	0.900355949	0.791770148	0.821421131	0.954203827	0.933468528	0.941592221	0.02517075	0.040120746	0.041171586	512.5405687	529.3356039	537.6386957	12.90826688	21.24845479	22.19722161	0.859052533	0.739328563	0.775235053	0
122	2	24	female	167	135.0488289	103.0391841	130.6776841	24	27.5	24.66666667	0.714011834	0.417853687	0.763250534	0.880104048	0.327342347	0.810737414	0.051450547	0.171667236	0.067872443	440.7519763	581.7150997	456.0012668	22.61072522	99.34336733	30.95319571	0.810884649	0.180141282	0.618730874	0
123	3	18	female	164	113.1665679	108.4492316	111.7801447	26	27	26.33333333	0.876248713	0.883225334	0.858886869	0.9026315	0.929423741	0.938464824	0.043732615	0.034571466	0.037372933	531.0533333	552.9871795	531.5480769	23.22797812	19.13825207	19.84121505	0.791555806	0.821381811	0.80565649	0
124	4	21	female	163	121.83933	104.2453935	108.1029147	25.66666667	31	26.33333333	0.858581289	0.757257156	0.795050465	0.93813051	0.974261492	0.952574541	0.085558786	0.10525744	0.099294445	499.3076923	577.2805556	543.6341922	42.76355292	60.94030318	54.19035791	0.805385606	0.737893783	0.756653414	0
125	5	22	female	163	115.1655848	103.3285432	110.8412459	22.33333333	25.66666667	23.33333333	0.898599211	0.830986649	0.898802009	0.969606496	0.963878194	0.990884712	0.022566304	0.080930894	0.045194872	514.330303	580.1105743	545.3432148	11.60982442	47.26636786	24.8137389	0.871447024	0.805815964	0.895947232	0
126	6	20	female	168	115.0830119	98.06980666	112.777206	22.33333333	25.33333333	24.33333333	0.794490457	0.749838645	0.776007609	0.943460781	0.876948238	0.926413027	0.030777904	0.052019054	0.033012797	516.3780664	618.7843478	541.7083333	15.89033103	33.20363943	17.90247893	0.84263421	0.701003387	0.838776106	0
127	1	19	female	172	123.6628882	115.9634578	117.1333566	24.66666667	25.66666667	24.66666667	0.914510215	0.885108122	0.880457391	0.952250293	0.946403649	0.942434464	0.022573018	0.028303881	0.026433854	491.8823188	518.5512821	512.1239992	11.08294414	14.69514039	13.5363132	0.870906934	0.838152811	0.829418435	0
128	2	23	male	180	105.894763	106.6909725	106.2101423	22	23.33333333	22.66666667	0.889376539	0.887652029	0.88034263	0.907671001	0.931802095	0.88905946	0.040131862	0.044884746	0.036886666	553.4963203	564.6218709	565.7402597	22.30924417	25.342954	20.85419468	0.807461931	0.828087459	0.783118961	0
129	3	50	female	156	120.2795229	119.0095219	115.8400896	25	28.33333333	25.66666667	0.872702513	0.842986306	0.860847716	0.95727175	0.966327702	0.929589022	0.02899901	0.029222337	0.031943479	499.125	510.5855379	510.034188	14.438368	14.94789411	16.31524	0.835926499	0.814651536	0.79988516	0
130	3	18	male	173	116.2204513	110.8557581	114.4979935	20.33333333	20	20.66666667	0.900183539	0.884499722	0.900164868	0.913878731	0.924528933	0.910163485	0.026434782	0.042808553	0.037468361	512.5368421	542.6761209	530.6631579	13.54655085	23.24963178	19.93218398	0.823902332	0.818653319	0.819321564	0
131	5	20	male	193	100.9468976	96.87182133	97.77139693	21	24.66666667	21.66666667	0.849075884	0.810226945	0.868797253	0.929002001	0.873075807	0.964774121	0.050335092	0.073595649	0.053696552	593.5279107	632.2487923	608.6444444	29.88116279	46.56856638	32.6722731	0.78871009	0.708649921	0.84498228	0
132	6	19	female	165	109.9775631	90.05324962	105.3463022	21.33333333	30	23.33333333	0.864935051	0.70738704	0.849962636	0.941842481	0.804390641	0.930754115	0.033298445	0.139463172	0.035398341	538.0470494	676.5535714	567.2657005	17.89553678	94.53919542	20.13140944	0.81883679	0.569152338	0.791468025	0
133	1	20	female	158	128.0754251	107.8647483	115.9750403	27	28.66666667	26.66666667	0.861160318	0.827855577	0.850050837	0.902861616	0.90937135	0.848218958	0.033354523	0.051224587	0.047024092	469.2003229	548.8765432	512.0841026	15.64606211	28.11209028	24.05907083	0.777688014	0.752839082	0.72375237	0
134	2	18	male	174	108.9227856	109.8314533	110.7919114	19.66666667	21	19.66666667	0.902335509	0.928997985	0.910578811	0.96247516	0.976119334	0.951136381	0.049992598	0.046620095	0.03649294	545.3830409	542.9333333	533.2992203	27.30528884	25.24515856	19.47544172	0.886580583	0.906823845	0.865968856	0
135	3	18	female	166	120.4539353	116.1815673	117.2173363	23	27.66666667	25	0.868458966	0.851027541	0.894752912	0.934231397	0.909839903	0.963109175	0.040839076	0.038021374	0.030823498	495.6535855	515.8376068	508.1666667	20.27279518	19.70136479	15.68148322	0.811092733	0.773938561	0.861541573	0
136	4	21	female	164	122.019753	111.7131195	122.0098035	20.33333333	21.33333333	21.33333333	0.867994678	0.877683497	0.897813258	0.977293438	0.961954956	0.961570157	0.026790046	0.03745918	0.029891158	481.3982456	529.631746	488.1754386	12.87159903	19.83637811	14.67145417	0.848282552	0.891487386	0.863370769	0
137	5	23	male	182	114.2635228	112.0213793	114.6191212	20	22	21	0.92153309	0.898318802	0.920513082	0.966234096	0.928626465	0.980393323	0.043190037	0.046756452	0.034236951	521.5617647	544.6586957	528.8865079	22.5249346	25.47872811	18.1158635	0.890468668	0.843484341	0.902536271	0
138	6	19	female	158	112.2127511	95.11837232	100.3362698	23.33333333	25.33333333	23.33333333	0.815348021	0.526982097	0.759455324	0.961582824	0.855430386	0.857154753	0.054804734	0.159260846	0.102736976	541.7918314	635.1083705	609.8708827	29.73282766	102.9369439	62.70570253	0.848268727	0.459638107	0.653132799	0
139	1	23	male	181	111.8638594	107.8117378	110.1249513	18.33333333	20.33333333	18.33333333	0.894448001	0.854347875	0.897551375	0.979381095	0.985359341	0.961116796	0.049799457	0.094172576	0.052836081	538.1470588	558.5291005	543.9117647	26.78503477	52.48098918	28.73554853	0.908472499	0.850328089	0.889488025	0
140	2	19	female	161	125.3591156	123.4802406	123.4241668	24.33333333	26.66666667	25.66666667	0.900734646	0.902948338	0.893643822	0.93652769	0.942225189	0.959881476	0.044203992	0.055438941	0.048305073	473.2415459	482.2015385	480.3016667	20.94772292	26.71117137	23.25788841	0.843754835	0.850857192	0.857735904	0
141	3	27	female	168	119.9954896	113.9816571	115.4460079	20.33333333	24	23.33333333	0.885412036	0.852475381	0.819836096	0.982603042	0.98415511	0.97370101	0.060192476	0.085643028	0.072293472	493.5267335	526.5326708	520.7608696	29.75168849	45.27423734	37.78730222	0.870244828	0.859115661	0.82565164	0
142	4	19	male	182	113.6136596	103.2941229	108.3202965	23	26	23.66666667	0.836829127	0.751701073	0.837014431	0.938857331	0.985641153	0.977614879	0.047315312	0.086216389	0.049128804	522.1883431	587.422906	556.8699495	24.70065658	50.78979128	27.28500057	0.785672647	0.75138256	0.839589831	0
143	5	19	female	159	109.782461	103.1678582	105.8407476	24.33333333	26	24.33333333	0.816930974	0.849354464	0.849148412	0.961237506	0.981239055	0.955575058	0.035923654	0.036453116	0.029758695	543.6111111	579.32	565.1648551	19.5424633	21.10742315	16.81363081	0.850569806	0.835018316	0.888638286	0
144	6	21	female	158	126.9379634	113.3131999	120.3003886	25	30	26	0.905853126	0.878747427	0.887170326	0.94925894	0.884194114	0.945686869	0.030097161	0.064540366	0.040827503	473.2512802	533.1500414	496.0755128	14.24804318	34.4504843	20.23371098	0.860091134	0.777050525	0.838945886	0
145	1	21	female	162	123.3006417	105.663818	115.2440725	28	29.66666667	29	0.594164898	0.597456716	0.636033441	0.718182488	0.849950689	0.820804973	0.055468455	0.08449498	0.054025379	486.0869963	578.2134921	515.6876786	26.95818489	49.72829554	28.16243383	0.827701299	0.706266855	0.774877836	0
146	2	19	female	169	114.4376391	116.5060171	118.2404888	20.66666667	20.66666667	20.33333333	0.919727398	0.921157258	0.939936925	0.986381323	0.977610386	0.991163034	0.022248969	0.02572681	0.022862239	515.2763158	505.3631579	504.0640351	11.45792423	13.00846956	11.51637757	0.925632205	0.919199688	0.934573671	0
147	3	19	female	163	112.5625086	91.19542065	102.4543101	24.33333333	26.33333333	26.33333333	0.83041899	0.646680806	0.777570133	0.952356055	0.910047544	0.906167168	0.026675156	0.098920723	0.063314394	531.9637681	652.1846154	599.1764103	14.18652096	66.6853451	38.04538686	0.871928769	0.598015016	0.704300547	0
148	4	22	female	167	126.6447133	122.2851945	122.036205	19.33333333	21	20.66666667	0.930012751	0.900272663	0.89050676	0.969693984	0.984103051	0.947983241	0.030006323	0.031228199	0.031421587	475.6237817	495.1631313	492.0785714	14.27097324	15.44814079	15.48290975	0.90174267	0.885935119	0.843755973	0
149	5	24	female	164	113.8690821	91.40715953	108.6342399	23.66666667	31.66666667	24.66666667	0.929399212	0.635365089	0.866814167	0.979651564	0.793587408	0.943550346	0.033755456	0.065684465	0.041704259	530.7957839	655.7350181	557.6902174	17.94131002	44.6867828	23.26482696	0.936973636	0.513789933	0.817932034	0
150	6	19	female	174	123.5932379	118.5627946	122.0310563	24.33333333	23.66666667	23.66666667	0.854648635	0.865329107	0.843281845	0.945113541	0.972146712	0.953914906	0.035184994	0.036872733	0.032921119	485.6678744	496.7739899	483.1047431	17.09114561	18.32778344	15.91478892	0.808519059	0.840742866	0.805122009	0
151	1	19	female	163	117.253962	112.6196029	114.9063231	25.66666667	28.66666667	28	0.873234892	0.867632774	0.878314214	0.968320068	0.968045137	0.972906658	0.074146503	0.078134287	0.077929078	509.3455556	526.5329928	520.0075634	37.77194177	40.96718201	40.5042392	0.852287906	0.863255933	0.854412381	0
152	2	21	female	165	106.7764546	93.67791828	96.4358326	23.66666667	27.66666667	25.33333333	0.913926034	0.819687451	0.86721747	0.954931717	0.80187447	0.954208355	0.052880974	0.10940316	0.094767962	550.1055038	638.9705603	619.9038889	29.15872523	70.12420064	58.80899902	0.872912333	0.657897804	0.828026954	0
153	3	18	male	178	118.6801831	107.0325297	113.8314771	22.66666667	24	22.66666667	0.923990563	0.847850596	0.9098017	0.958260233	0.908167334	0.946983576	0.031812433	0.047997041	0.02914549	510.7810935	553.5014273	536.4230504	16.27731182	26.5890624	15.73281321	0.885921918	0.76973191	0.861488684	0
154	4	20	female	160	118.6497814	107.930961	111.7202107	24.33333333	26	25	0.868555092	0.869893194	0.855547124	0.970552646	0.982550312	0.95378379	0.072734165	0.052478407	0.0401994	497.7525253	556.9733333	527.3805072	36.13214727	29.57165445	21.2476255	0.845377032	0.858118955	0.815864497	0
