# Supplementary material for: Using smartphone accelerometry to assess the relationship between cognitive load and gait dynamics during outdoor walking
Source: Sci Rep. 2019 Feb 28;9:3119. doi: 10.1038/s41598-019-39718-w (PMC6395667; doi:10.1038/s41598-019-39718-w)
Supplement: Supplementary file 2 — Supplementary Data S2 [file 41598_2019_39718_MOESM2_ESM.csv]

sub_num	trial_num	image	type	rating	rt	fd
1	1	115.jpg	urban	2	3774	1.639351821
1	2	434.jpg	nature	3	2919	1.714675531
1	3	135.jpg	urban	1	2930	1.591739243
1	4	314.jpg	urban	2	1955	1.675397849
1	5	215.jpg	nature	1	1396	1.801341904
1	6	153.jpg	urban	4	3220	1.592608609
1	7	342.jpg	urban	2	2627	1.701199118
1	8	354.jpg	urban	5	2980	1.635021587
1	9	445.jpg	nature	1	2996	1.773215308
1	10	431.jpg	nature	1	1604	1.476668112
1	11	341.jpg	urban	4	2836	1.443861146
1	12	444.jpg	nature	2	2420	1.789281419
1	13	411.jpg	nature	1	1011	1.424814887
1	14	221.jpg	nature	4	4597	1.684375627
1	15	143.jpg	urban	4	3060	1.576045652
1	16	144.jpg	urban	4	2099	1.758657536
1	17	325.jpg	urban	4	1940	1.52092905
1	18	224.jpg	nature	2	1875	1.831555646
1	19	432.jpg	nature	1	1300	1.755338365
1	20	433.jpg	nature	1	1828	1.74569553
1	21	235.jpg	nature	3	2724	1.725180612
1	22	335.jpg	urban	4	1811	1.588638715
1	23	454.jpg	nature	2	1603	1.780578411
1	24	332.jpg	urban	2	1619	1.456334671
1	25	113.jpg	urban	3	2324	1.645138114
1	26	414.jpg	nature	2	2324	1.717060349
1	27	211.jpg	nature	2	2324	1.621901633
1	28	435.jpg	nature	2	2179	1.605561905
1	29	125.jpg	urban	3	3347	1.761354875
1	30	223.jpg	nature	2	1844	1.655478858
1	31	423.jpg	nature	2	1731	1.704911387
1	32	254.jpg	nature	2	1603	1.768326763
1	33	124.jpg	urban	4	2531	1.676720867
1	34	351.jpg	urban	3	2579	1.585712469
1	35	231.jpg	nature	4	2276	1.686429536
1	36	422.jpg	nature	4	1668	1.846880331
1	37	322.jpg	urban	4	3076	1.663075705
1	38	213.jpg	nature	3	2419	1.774558212
1	39	141.jpg	urban	4	1843	1.558414023
1	40	344.jpg	urban	4	2052	1.486211295
1	41	252.jpg	nature	2	1684	1.784674206
1	42	243.jpg	nature	3	1331	1.705529692
1	43	345.jpg	urban	4	3124	1.68253359
1	44	323.jpg	urban	5	4228	1.549574593
1	45	245.jpg	nature	4	2500	1.763153726
1	46	311.jpg	urban	5	1394	1.568913785
1	47	241.jpg	nature	5	110	1.619600705
1	48	255.jpg	nature	3	2403	1.846446588
1	49	123.jpg	urban	4	1139	1.665567591
1	50	415.jpg	nature	2	1380	1.739909503
1	51	355.jpg	urban	4	1492	1.577014049
1	52	353.jpg	urban	3	1940	1.787399981
1	53	412.jpg	nature	2	1460	1.748956589
1	54	242.jpg	nature	3	1218	1.784569034
1	55	334.jpg	urban	4	1364	1.678176847
1	56	233.jpg	nature	4	1364	1.808493816
1	57	442.jpg	nature	3	1699	1.739825774
1	58	451.jpg	nature	2	1763	1.634464413
1	59	352.jpg	urban	5	1956	1.63087562
1	60	155.jpg	urban	3	2084	1.653148901
1	61	452.jpg	nature	3	1300	1.767798374
1	62	343.jpg	urban	4	2195	1.716789094
1	63	441.jpg	nature	3	2244	1.689696093
1	64	312.jpg	urban	4	1347	1.528815821
1	65	333.jpg	urban	4	1588	1.722458598
1	66	154.jpg	urban	4	1264	1.405754822
1	67	232.jpg	nature	3	2163	1.799486915
1	68	212.jpg	nature	2	1923	1.826512
1	69	443.jpg	nature	2	1203	1.820704385
1	70	114.jpg	urban	3	1603	1.632883099
1	71	424.jpg	nature	3	1923	1.822966514
1	72	145.jpg	urban	3	1684	1.586609096
1	73	413.jpg	nature	3	1555	1.808699241
1	74	112.jpg	urban	4	2020	1.556718216
1	75	251.jpg	nature	3	1155	1.778566981
1	76	121.jpg	urban	5	2419	1.528385933
1	77	455.jpg	nature	2	1460	1.811386502
1	78	134.jpg	urban	3	2243	1.578353395
1	79	244.jpg	nature	4	2212	1.834544638
1	80	142.jpg	urban	3	1699	1.648801811
1	81	425.jpg	nature	4	1540	1.711803805
1	82	453.jpg	nature	4	1316	1.733683066
1	83	225.jpg	nature	4	1076	1.802777961
1	84	321.jpg	urban	3	2403	1.521375271
1	85	315.jpg	urban	3	1876	1.68186833
1	86	324.jpg	urban	4	1619	1.611058699
1	87	222.jpg	nature	4	1443	1.80162762
1	88	331.jpg	urban	5	1780	1.493992651
1	89	313.jpg	urban	3	2228	1.77616703
1	90	131.jpg	urban	3	1444	1.673762803
1	91	151.jpg	urban	4	1284	1.694595917
1	92	214.jpg	nature	3	1619	1.788130186
1	93	421.jpg	nature	2	1348	1.736115906
1	94	253.jpg	nature	2	1331	1.821839945
1	95	152.jpg	urban	3	2387	1.540526452
1	96	111.jpg	urban	4	1826	1.721820296
1	97	122.jpg	urban	5	1812	1.647338315
1	98	132.jpg	urban	3	2227	1.748840299
1	99	133.jpg	urban	5	1940	1.7238978
1	100	234.jpg	nature	2	2003	1.813255698
2	1	244.jpg	nature	1	1095	1.834544638
2	2	113.jpg	urban	1	1311	1.645138114
2	3	253.jpg	nature	1	995	1.821839945
2	4	413.jpg	nature	1	1044	1.808699241
2	5	231.jpg	nature	1	772	1.686429536
2	6	241.jpg	nature	1	1028	1.619600705
2	7	211.jpg	nature	1	1076	1.621901633
2	8	225.jpg	nature	1	868	1.802777961
2	9	455.jpg	nature	1	980	1.811386502
2	10	351.jpg	urban	1	835	1.585712469
2	11	343.jpg	urban	1	836	1.716789094
2	12	422.jpg	nature	1	1012	1.846880331
2	13	135.jpg	urban	1	867	1.591739243
2	14	233.jpg	nature	1	948	1.808493816
2	15	323.jpg	urban	2	1027	1.549574593
2	16	432.jpg	nature	1	1075	1.755338365
2	17	115.jpg	urban	1	931	1.639351821
2	18	312.jpg	urban	2	1059	1.528815821
2	19	122.jpg	urban	1	1028	1.647338315
2	20	111.jpg	urban	3	772	1.721820296
2	21	355.jpg	urban	1	1012	1.577014049
2	22	421.jpg	nature	1	1011	1.736115906
2	23	313.jpg	urban	1	756	1.77616703
2	24	341.jpg	urban	2	948	1.443861146
2	25	221.jpg	nature	1	996	1.684375627
2	26	131.jpg	urban	1	820	1.673762803
2	27	444.jpg	nature	1	915	1.789281419
2	28	332.jpg	urban	3	1092	1.456334671
2	29	143.jpg	urban	1	867	1.576045652
2	30	311.jpg	urban	5	1348	1.568913785
2	31	235.jpg	nature	1	931	1.725180612
2	32	252.jpg	nature	1	979	1.784674206
2	33	353.jpg	urban	1	900	1.787399981
2	34	335.jpg	urban	1	1140	1.588638715
2	35	433.jpg	nature	1	1779	1.74569553
2	36	334.jpg	urban	1	787	1.678176847
2	37	255.jpg	nature	2	948	1.846446588
2	38	452.jpg	nature	2	1156	1.767798374
2	39	153.jpg	urban	3	1588	1.592608609
2	40	333.jpg	urban	2	884	1.722458598
2	41	412.jpg	nature	1	1444	1.748956589
2	42	223.jpg	nature	1	596	1.655478858
2	43	453.jpg	nature	1	1460	1.733683066
2	44	425.jpg	nature	1	531	1.711803805
2	45	435.jpg	nature	3	1011	1.605561905
2	46	321.jpg	urban	3	1012	1.521375271
2	47	144.jpg	urban	1	692	1.758657536
2	48	441.jpg	nature	3	788	1.689696093
2	49	243.jpg	nature	3	820	1.705529692
2	50	112.jpg	urban	1	644	1.556718216
2	51	454.jpg	nature	1	803	1.780578411
2	52	345.jpg	urban	1	1284	1.68253359
2	53	245.jpg	nature	1	964	1.763153726
2	54	151.jpg	urban	1	707	1.694595917
2	55	124.jpg	urban	1	707	1.676720867
2	56	424.jpg	nature	3	627	1.822966514
2	57	324.jpg	urban	1	803	1.611058699
2	58	451.jpg	nature	1	692	1.634464413
2	59	344.jpg	urban	3	851	1.486211295
2	60	442.jpg	nature	1	580	1.739825774
2	61	152.jpg	urban	1	836	1.540526452
2	62	331.jpg	urban	1	851	1.493992651
2	63	434.jpg	nature	4	1876	1.714675531
2	64	423.jpg	nature	4	1188	1.704911387
2	65	125.jpg	urban	1	788	1.761354875
2	66	214.jpg	nature	1	595	1.788130186
2	67	121.jpg	urban	2	1091	1.528385933
2	68	134.jpg	urban	2	1124	1.578353395
2	69	232.jpg	nature	4	1572	1.799486915
2	70	145.jpg	urban	2	804	1.586609096
2	71	414.jpg	nature	4	1284	1.717060349
2	72	234.jpg	nature	1	788	1.813255698
2	73	354.jpg	urban	1	883	1.635021587
2	74	213.jpg	nature	2	867	1.774558212
2	75	141.jpg	urban	1	1459	1.558414023
2	76	315.jpg	urban	1	1236	1.68186833
2	77	114.jpg	urban	2	756	1.632883099
2	78	325.jpg	urban	4	1539	1.52092905
2	79	411.jpg	nature	2	1587	1.424814887
2	80	222.jpg	nature	4	1011	1.80162762
2	81	251.jpg	nature	4	676	1.778566981
2	82	155.jpg	urban	1	644	1.653148901
2	83	314.jpg	urban	1	788	1.675397849
2	84	242.jpg	nature	4	916	1.784569034
2	85	142.jpg	urban	1	611	1.648801811
2	86	445.jpg	nature	4	659	1.773215308
2	87	254.jpg	nature	1	579	1.768326763
2	88	415.jpg	nature	4	372	1.739909503
2	89	133.jpg	urban	1	579	1.7238978
2	90	212.jpg	nature	4	499	1.826512
2	91	215.jpg	nature	1	642	1.801341904
2	92	224.jpg	nature	4	436	1.831555646
2	93	342.jpg	urban	1	1075	1.701199118
2	94	431.jpg	nature	4	1171	1.476668112
2	95	322.jpg	urban	1	947	1.663075705
2	96	132.jpg	urban	4	1043	1.748840299
2	97	443.jpg	nature	4	1300	1.820704385
2	98	352.jpg	urban	4	626	1.63087562
2	99	154.jpg	urban	4	804	1.405754822
2	100	123.jpg	urban	1	979	1.665567591
3	1	142.jpg	urban	4	4046	1.648801811
3	2	212.jpg	nature	2	3047	1.826512
3	3	253.jpg	nature	1	1940	1.821839945
3	4	244.jpg	nature	2	3555	1.834544638
3	5	331.jpg	urban	5	2443	1.493992651
3	6	223.jpg	nature	5	285	1.655478858
3	7	135.jpg	urban	4	3620	1.591739243
3	8	132.jpg	urban	3	3460	1.748840299
3	9	355.jpg	urban	5	3267	1.577014049
3	10	341.jpg	urban	4	2692	1.443861146
3	11	311.jpg	urban	5	2003	1.568913785
3	12	433.jpg	nature	2	2643	1.74569553
3	13	144.jpg	urban	4	4196	1.758657536
3	14	321.jpg	urban	4	3300	1.521375271
3	15	225.jpg	nature	3	4980	1.802777961
3	16	354.jpg	urban	4	3700	1.635021587
3	17	441.jpg	nature	3	1604	1.689696093
3	18	145.jpg	urban	3	2564	1.586609096
3	19	442.jpg	nature	3	3828	1.739825774
3	20	155.jpg	urban	3	3444	1.653148901
3	21	434.jpg	nature	2	3284	1.714675531
3	22	231.jpg	nature	5	2756	1.686429536
3	23	452.jpg	nature	2	1812	1.767798374
3	24	131.jpg	urban	4	3620	1.673762803
3	25	133.jpg	urban	5	1828	1.7238978
3	26	351.jpg	urban	4	3908	1.585712469
3	27	352.jpg	urban	6	2468	1.63087562
3	28	344.jpg	urban	6	3828	1.486211295
3	29	411.jpg	nature	1	2835	1.424814887
3	30	324.jpg	urban	5	3140	1.611058699
3	31	453.jpg	nature	2	2372	1.733683066
3	32	353.jpg	urban	3	3012	1.787399981
3	33	111.jpg	urban	5	2036	1.721820296
3	34	421.jpg	nature	2	2212	1.736115906
3	35	412.jpg	nature	2	2835	1.748956589
3	36	255.jpg	nature	3	3219	1.846446588
3	37	234.jpg	nature	2	2580	1.813255698
3	38	443.jpg	nature	2	1860	1.820704385
3	39	134.jpg	urban	4	4644	1.578353395
3	40	312.jpg	urban	4	3396	1.528815821
3	41	152.jpg	urban	3	1428	1.540526452
3	42	454.jpg	nature	2	2724	1.780578411
3	43	213.jpg	nature	3	2724	1.774558212
3	44	222.jpg	nature	2	1492	1.80162762
3	45	115.jpg	urban	4	3732	1.639351821
3	46	243.jpg	nature	5	1411	1.705529692
3	47	415.jpg	nature	4	2804	1.739909503
3	48	242.jpg	nature	5	1460	1.784569034
3	49	125.jpg	urban	5	3507	1.761354875
3	50	345.jpg	urban	6	3252	1.68253359
3	51	221.jpg	nature	5	1876	1.684375627
3	52	141.jpg	urban	4	1988	1.558414023
3	53	342.jpg	urban	3	4212	1.701199118
3	54	332.jpg	urban	5	2020	1.456334671
3	55	314.jpg	urban	4	2068	1.675397849
3	56	254.jpg	nature	4	3028	1.768326763
3	57	124.jpg	urban	5	2036	1.676720867
3	58	422.jpg	nature	4	4820	1.846880331
3	59	315.jpg	urban	4	3332	1.68186833
3	60	444.jpg	nature	4	3236	1.789281419
3	61	323.jpg	urban	5	1972	1.549574593
3	62	425.jpg	nature	4	2292	1.711803805
3	63	214.jpg	nature	2	3939	1.788130186
3	64	211.jpg	nature	3	1732	1.621901633
3	65	335.jpg	urban	4	2369	1.588638715
3	66	232.jpg	nature	3	2035	1.799486915
3	67	322.jpg	urban	6	2851	1.663075705
3	68	431.jpg	nature	3	2546	1.476668112
3	69	122.jpg	urban	5	3780	1.647338315
3	70	215.jpg	nature	2	4723	1.801341904
3	71	154.jpg	urban	6	2788	1.405754822
3	72	114.jpg	urban	3	1843	1.632883099
3	73	333.jpg	urban	4	4370	1.722458598
3	74	153.jpg	urban	5	2772	1.592608609
3	75	123.jpg	urban	5	3107	1.665567591
3	76	151.jpg	urban	4	2164	1.694595917
3	77	313.jpg	urban	3	2259	1.77616703
3	78	251.jpg	nature	4	2019	1.778566981
3	79	325.jpg	urban	5	2611	1.52092905
3	80	245.jpg	nature	3	2787	1.763153726
3	81	233.jpg	nature	4	2500	1.808493816
3	82	455.jpg	nature	3	1907	1.811386502
3	83	121.jpg	urban	5	1618	1.528385933
3	84	241.jpg	nature	5	1747	1.619600705
3	85	112.jpg	urban	4	1924	1.556718216
3	86	343.jpg	urban	4	2643	1.716789094
3	87	435.jpg	nature	4	1778	1.605561905
3	88	143.jpg	urban	5	4851	1.576045652
3	89	334.jpg	urban	4	2564	1.678176847
3	90	252.jpg	nature	4	2450	1.784674206
3	91	224.jpg	nature	3	1972	1.831555646
3	92	424.jpg	nature	4	1677	1.822966514
3	93	113.jpg	urban	3	2835	1.645138114
3	94	445.jpg	nature	4	2708	1.773215308
3	95	413.jpg	nature	3	2452	1.808699241
3	96	235.jpg	nature	4	3331	1.725180612
3	97	414.jpg	nature	3	3044	1.717060349
3	98	432.jpg	nature	3	2020	1.755338365
3	99	451.jpg	nature	2	2323	1.634464413
3	100	423.jpg	nature	3	1539	1.704911387
4	1	212.jpg	nature	2	1107	1.826512
4	2	114.jpg	urban	1	1591	1.632883099
4	3	431.jpg	nature	1	1604	1.476668112
4	4	221.jpg	nature	2	1795	1.684375627
4	5	241.jpg	nature	2	1300	1.619600705
4	6	252.jpg	nature	1	1012	1.784674206
4	7	251.jpg	nature	1	1300	1.778566981
4	8	355.jpg	urban	2	1332	1.577014049
4	9	454.jpg	nature	1	1252	1.780578411
4	10	445.jpg	nature	2	1092	1.773215308
4	11	341.jpg	urban	3	1220	1.443861146
4	12	312.jpg	urban	3	979	1.528815821
4	13	145.jpg	urban	2	1156	1.586609096
4	14	451.jpg	nature	2	1316	1.634464413
4	15	443.jpg	nature	3	948	1.820704385
4	16	231.jpg	nature	2	1316	1.686429536
4	17	345.jpg	urban	3	1508	1.68253359
4	18	152.jpg	urban	3	1876	1.540526452
4	19	323.jpg	urban	4	1300	1.549574593
4	20	142.jpg	urban	2	1252	1.648801811
4	21	225.jpg	nature	4	1060	1.802777961
4	22	313.jpg	urban	2	1364	1.77616703
4	23	214.jpg	nature	2	1124	1.788130186
4	24	433.jpg	nature	2	1011	1.74569553
4	25	222.jpg	nature	2	1172	1.80162762
4	26	124.jpg	urban	2	980	1.676720867
4	27	234.jpg	nature	2	996	1.813255698
4	28	115.jpg	urban	2	1348	1.639351821
4	29	254.jpg	nature	3	1476	1.768326763
4	30	134.jpg	urban	2	1076	1.578353395
4	31	151.jpg	urban	2	1076	1.694595917
4	32	442.jpg	nature	2	1492	1.739825774
4	33	412.jpg	nature	2	1444	1.748956589
4	34	324.jpg	urban	2	1284	1.611058699
4	35	424.jpg	nature	3	1331	1.822966514
4	36	331.jpg	urban	4	1492	1.493992651
4	37	423.jpg	nature	2	1844	1.704911387
4	38	125.jpg	urban	2	1028	1.761354875
4	39	155.jpg	urban	2	1060	1.653148901
4	40	253.jpg	nature	2	1348	1.821839945
4	41	351.jpg	urban	1	1620	1.585712469
4	42	235.jpg	nature	3	1396	1.725180612
4	43	133.jpg	urban	3	996	1.7238978
4	44	425.jpg	nature	2	1060	1.711803805
4	45	314.jpg	urban	2	1172	1.675397849
4	46	213.jpg	nature	2	948	1.774558212
4	47	335.jpg	urban	2	1828	1.588638715
4	48	315.jpg	urban	2	740	1.68186833
4	49	413.jpg	nature	2	675	1.808699241
4	50	332.jpg	urban	3	964	1.456334671
4	51	244.jpg	nature	3	1060	1.834544638
4	52	435.jpg	nature	3	1092	1.605561905
4	53	354.jpg	urban	2	1251	1.635021587
4	54	441.jpg	nature	3	1092	1.689696093
4	55	123.jpg	urban	3	1140	1.665567591
4	56	255.jpg	nature	2	948	1.846446588
4	57	422.jpg	nature	2	899	1.846880331
4	58	232.jpg	nature	2	787	1.799486915
4	59	215.jpg	nature	2	883	1.801341904
4	60	353.jpg	urban	2	1652	1.787399981
4	61	153.jpg	urban	2	1716	1.592608609
4	62	143.jpg	urban	2	1524	1.576045652
4	63	325.jpg	urban	2	1124	1.52092905
4	64	322.jpg	urban	2	1300	1.663075705
4	65	455.jpg	nature	2	1044	1.811386502
4	66	243.jpg	nature	2	899	1.705529692
4	67	453.jpg	nature	2	948	1.733683066
4	68	245.jpg	nature	2	1027	1.763153726
4	69	211.jpg	nature	2	964	1.621901633
4	70	342.jpg	urban	2	868	1.701199118
4	71	344.jpg	urban	3	1283	1.486211295
4	72	415.jpg	nature	3	868	1.739909503
4	73	233.jpg	nature	3	867	1.808493816
4	74	334.jpg	urban	2	1156	1.678176847
4	75	333.jpg	urban	2	788	1.722458598
4	76	121.jpg	urban	2	1444	1.528385933
4	77	414.jpg	nature	2	996	1.717060349
4	78	111.jpg	urban	3	980	1.721820296
4	79	343.jpg	urban	2	932	1.716789094
4	80	452.jpg	nature	2	804	1.767798374
4	81	224.jpg	nature	2	708	1.831555646
4	82	144.jpg	urban	2	804	1.758657536
4	83	141.jpg	urban	2	1316	1.558414023
4	84	434.jpg	nature	2	804	1.714675531
4	85	122.jpg	urban	2	1236	1.647338315
4	86	242.jpg	nature	3	996	1.784569034
4	87	131.jpg	urban	2	867	1.673762803
4	88	421.jpg	nature	2	980	1.736115906
4	89	432.jpg	nature	2	1253	1.755338365
4	90	132.jpg	urban	2	1236	1.748840299
4	91	321.jpg	urban	3	1108	1.521375271
4	92	352.jpg	urban	3	1124	1.63087562
4	93	112.jpg	urban	3	1092	1.556718216
4	94	411.jpg	nature	3	996	1.424814887
4	95	113.jpg	urban	2	979	1.645138114
4	96	223.jpg	nature	2	932	1.655478858
4	97	444.jpg	nature	2	996	1.789281419
4	98	311.jpg	urban	3	1348	1.568913785
4	99	154.jpg	urban	3	1219	1.405754822
4	100	135.jpg	urban	2	1284	1.591739243
5	1	252.jpg	nature	3	3426	1.784674206
5	2	321.jpg	urban	2	4364	1.521375271
5	3	345.jpg	urban	2	3316	1.68253359
5	4	332.jpg	urban	2	2916	1.456334671
5	5	254.jpg	nature	3	1700	1.768326763
5	6	233.jpg	nature	4	3940	1.808493816
5	7	344.jpg	urban	3	2019	1.486211295
5	8	212.jpg	nature	3	1523	1.826512
5	9	454.jpg	nature	3	2852	1.780578411
5	10	324.jpg	urban	3	3187	1.611058699
5	11	315.jpg	urban	2	1428	1.68186833
5	12	154.jpg	urban	3	2692	1.405754822
5	13	333.jpg	urban	2	1332	1.722458598
5	14	314.jpg	urban	3	2420	1.675397849
5	15	213.jpg	nature	3	1556	1.774558212
5	16	423.jpg	nature	3	4451	1.704911387
5	17	114.jpg	urban	2	2436	1.632883099
5	18	341.jpg	urban	3	1732	1.443861146
5	19	223.jpg	nature	3	1092	1.655478858
5	20	224.jpg	nature	3	1315	1.831555646
5	21	354.jpg	urban	3	1476	1.635021587
5	22	441.jpg	nature	4	3508	1.689696093
5	23	242.jpg	nature	4	3652	1.784569034
5	24	335.jpg	urban	3	1268	1.588638715
5	25	121.jpg	urban	2	1620	1.528385933
5	26	412.jpg	nature	3	2643	1.748956589
5	27	311.jpg	urban	3	1412	1.568913785
5	28	113.jpg	urban	2	1011	1.645138114
5	29	153.jpg	urban	3	2772	1.592608609
5	30	342.jpg	urban	3	1300	1.701199118
5	31	133.jpg	urban	3	1492	1.7238978
5	32	144.jpg	urban	2	996	1.758657536
5	33	353.jpg	urban	3	3236	1.787399981
5	34	313.jpg	urban	3	2036	1.77616703
5	35	132.jpg	urban	2	2820	1.748840299
5	36	421.jpg	nature	3	2883	1.736115906
5	37	322.jpg	urban	3	2404	1.663075705
5	38	312.jpg	urban	3	2884	1.528815821
5	39	142.jpg	urban	2	2356	1.648801811
5	40	424.jpg	nature	3	1572	1.822966514
5	41	415.jpg	nature	3	3572	1.739909503
5	42	334.jpg	urban	2	1876	1.678176847
5	43	253.jpg	nature	3	1188	1.821839945
5	44	442.jpg	nature	2	2548	1.739825774
5	45	431.jpg	nature	4	1971	1.476668112
5	46	122.jpg	urban	2	3172	1.647338315
5	47	443.jpg	nature	3	2708	1.820704385
5	48	444.jpg	nature	4	2196	1.789281419
5	49	135.jpg	urban	2	2308	1.591739243
5	50	325.jpg	urban	3	2179	1.52092905
5	51	243.jpg	nature	4	3364	1.705529692
5	52	245.jpg	nature	4	2212	1.763153726
5	53	435.jpg	nature	4	1716	1.605561905
5	54	432.jpg	nature	4	1332	1.755338365
5	55	425.jpg	nature	4	1108	1.711803805
5	56	351.jpg	urban	1	3171	1.585712469
5	57	231.jpg	nature	3	2196	1.686429536
5	58	115.jpg	urban	3	2915	1.639351821
5	59	215.jpg	nature	3	2723	1.801341904
5	60	241.jpg	nature	3	1588	1.619600705
5	61	125.jpg	urban	1	3027	1.761354875
5	62	134.jpg	urban	2	1924	1.578353395
5	63	145.jpg	urban	2	1236	1.586609096
5	64	453.jpg	nature	3	4196	1.733683066
5	65	225.jpg	nature	4	1492	1.802777961
5	66	232.jpg	nature	4	1236	1.799486915
5	67	343.jpg	urban	1	1395	1.716789094
5	68	414.jpg	nature	2	2739	1.717060349
5	69	352.jpg	urban	3	2483	1.63087562
5	70	152.jpg	urban	3	1346	1.540526452
5	71	445.jpg	nature	3	2708	1.773215308
5	72	234.jpg	nature	3	1140	1.813255698
5	73	244.jpg	nature	3	1828	1.834544638
5	74	112.jpg	urban	2	2259	1.556718216
5	75	331.jpg	urban	3	1060	1.493992651
5	76	143.jpg	urban	2	1780	1.576045652
5	77	413.jpg	nature	3	1379	1.808699241
5	78	235.jpg	nature	3	2338	1.725180612
5	79	455.jpg	nature	3	1603	1.811386502
5	80	222.jpg	nature	3	4052	1.80162762
5	81	123.jpg	urban	3	3172	1.665567591
5	82	452.jpg	nature	3	2036	1.767798374
5	83	141.jpg	urban	2	1284	1.558414023
5	84	221.jpg	nature	3	3187	1.684375627
5	85	433.jpg	nature	3	2147	1.74569553
5	86	124.jpg	urban	2	1236	1.676720867
5	87	422.jpg	nature	3	2115	1.846880331
5	88	151.jpg	urban	3	1796	1.694595917
5	89	155.jpg	urban	2	1315	1.653148901
5	90	451.jpg	nature	3	1875	1.634464413
5	91	255.jpg	nature	3	4100	1.846446588
5	92	434.jpg	nature	3	3075	1.714675531
5	93	323.jpg	urban	3	1427	1.549574593
5	94	251.jpg	nature	3	1283	1.778566981
5	95	355.jpg	urban	3	2244	1.577014049
5	96	211.jpg	nature	3	2723	1.621901633
5	97	411.jpg	nature	3	1428	1.424814887
5	98	214.jpg	nature	3	1011	1.788130186
5	99	131.jpg	urban	2	2452	1.673762803
5	100	111.jpg	urban	3	1124	1.721820296
6	1	244.jpg	nature	2	690	1.834544638
6	2	241.jpg	nature	3	250	1.619600705
6	3	135.jpg	urban	3	4036	1.591739243
6	4	151.jpg	urban	3	1699	1.694595917
6	5	333.jpg	urban	3	2036	1.722458598
6	6	411.jpg	nature	3	1011	1.424814887
6	7	444.jpg	nature	1	723	1.789281419
6	8	221.jpg	nature	1	818	1.684375627
6	9	245.jpg	nature	1	900	1.763153726
6	10	243.jpg	nature	3	1347	1.705529692
6	11	425.jpg	nature	1	851	1.711803805
6	12	414.jpg	nature	1	1283	1.717060349
6	13	134.jpg	urban	1	1571	1.578353395
6	14	155.jpg	urban	1	740	1.653148901
6	15	142.jpg	urban	1	1028	1.648801811
6	16	355.jpg	urban	1	1508	1.577014049
6	17	154.jpg	urban	1	995	1.405754822
6	18	131.jpg	urban	1	1411	1.673762803
6	19	223.jpg	nature	1	1010	1.655478858
6	20	314.jpg	urban	1	1235	1.675397849
6	21	353.jpg	urban	2	1234	1.787399981
6	22	421.jpg	nature	1	1059	1.736115906
6	23	212.jpg	nature	1	1411	1.826512
6	24	115.jpg	urban	2	1475	1.639351821
6	25	144.jpg	urban	2	1475	1.758657536
6	26	111.jpg	urban	3	1379	1.721820296
6	27	113.jpg	urban	2	915	1.645138114
6	28	132.jpg	urban	2	868	1.748840299
6	29	141.jpg	urban	1	1315	1.558414023
6	30	344.jpg	urban	1	1139	1.486211295
6	31	311.jpg	urban	1	1331	1.568913785
6	32	133.jpg	urban	2	962	1.7238978
6	33	332.jpg	urban	3	1619	1.456334671
6	34	422.jpg	nature	2	915	1.846880331
6	35	315.jpg	urban	2	979	1.68186833
6	36	233.jpg	nature	2	1379	1.808493816
6	37	143.jpg	urban	2	1235	1.576045652
6	38	232.jpg	nature	3	1266	1.799486915
6	39	331.jpg	urban	3	1283	1.493992651
6	40	153.jpg	urban	3	1458	1.592608609
6	41	313.jpg	urban	2	1204	1.77616703
6	42	412.jpg	nature	1	707	1.748956589
6	43	252.jpg	nature	1	610	1.784674206
6	44	224.jpg	nature	1	483	1.831555646
6	45	211.jpg	nature	1	1378	1.621901633
6	46	334.jpg	urban	3	1139	1.678176847
6	47	251.jpg	nature	1	754	1.778566981
6	48	343.jpg	urban	2	1235	1.716789094
6	49	441.jpg	nature	3	1187	1.689696093
6	50	312.jpg	urban	5	1314	1.528815821
6	51	443.jpg	nature	2	1411	1.820704385
6	52	351.jpg	urban	1	1059	1.585712469
6	53	345.jpg	urban	1	1267	1.68253359
6	54	114.jpg	urban	1	899	1.632883099
6	55	121.jpg	urban	2	1539	1.528385933
6	56	342.jpg	urban	1	1187	1.701199118
6	57	415.jpg	nature	2	1107	1.739909503
6	58	335.jpg	urban	1	1619	1.588638715
6	59	445.jpg	nature	2	1171	1.773215308
6	60	234.jpg	nature	1	1218	1.813255698
6	61	254.jpg	nature	2	755	1.768326763
6	62	222.jpg	nature	2	1122	1.80162762
6	63	242.jpg	nature	1	1411	1.784569034
6	64	325.jpg	urban	3	2243	1.52092905
6	65	321.jpg	urban	2	1395	1.521375271
6	66	324.jpg	urban	2	1763	1.611058699
6	67	452.jpg	nature	2	1203	1.767798374
6	68	231.jpg	nature	3	1571	1.686429536
6	69	454.jpg	nature	2	1363	1.780578411
6	70	352.jpg	urban	6	2227	1.63087562
6	71	235.jpg	nature	2	2770	1.725180612
6	72	431.jpg	nature	4	2995	1.476668112
6	73	453.jpg	nature	2	995	1.733683066
6	74	413.jpg	nature	1	723	1.808699241
6	75	442.jpg	nature	1	915	1.739825774
6	76	322.jpg	urban	2	1939	1.663075705
6	77	255.jpg	nature	2	1043	1.846446588
6	78	122.jpg	urban	4	2578	1.647338315
6	79	434.jpg	nature	2	1045	1.714675531
6	80	225.jpg	nature	2	963	1.802777961
6	81	123.jpg	urban	5	2355	1.665567591
6	82	125.jpg	urban	4	1538	1.761354875
6	83	214.jpg	nature	3	1459	1.788130186
6	84	354.jpg	urban	2	1890	1.635021587
6	85	435.jpg	nature	2	1044	1.605561905
6	86	433.jpg	nature	2	531	1.74569553
6	87	432.jpg	nature	2	1188	1.755338365
6	88	424.jpg	nature	2	1203	1.822966514
6	89	145.jpg	urban	4	2290	1.586609096
6	90	112.jpg	urban	2	1699	1.556718216
6	91	451.jpg	nature	1	1555	1.634464413
6	92	152.jpg	urban	1	1154	1.540526452
6	93	253.jpg	nature	1	691	1.821839945
6	94	323.jpg	urban	4	2323	1.549574593
6	95	124.jpg	urban	4	947	1.676720867
6	96	215.jpg	nature	2	690	1.801341904
6	97	423.jpg	nature	2	981	1.704911387
6	98	213.jpg	nature	2	962	1.774558212
6	99	341.jpg	urban	4	1938	1.443861146
6	100	455.jpg	nature	2	835	1.811386502
7	1	453.jpg	nature	1	2206	1.733683066
7	2	132.jpg	urban	3	2152	1.748840299
7	3	311.jpg	urban	1	1908	1.568913785
7	4	445.jpg	nature	1	1556	1.773215308
7	5	242.jpg	nature	1	1587	1.784569034
7	6	131.jpg	urban	3	2053	1.673762803
7	7	234.jpg	nature	1	2579	1.813255698
7	8	232.jpg	nature	1	1300	1.799486915
7	9	124.jpg	urban	4	3523	1.676720867
7	10	231.jpg	nature	1	2403	1.686429536
7	11	235.jpg	nature	1	1250	1.725180612
7	12	335.jpg	urban	4	2739	1.588638715
7	13	213.jpg	nature	1	1380	1.774558212
7	14	312.jpg	urban	1	3379	1.528815821
7	15	151.jpg	urban	1	1555	1.694595917
7	16	143.jpg	urban	1	2292	1.576045652
7	17	225.jpg	nature	1	2387	1.802777961
7	18	342.jpg	urban	1	3219	1.701199118
7	19	334.jpg	urban	3	1827	1.678176847
7	20	222.jpg	nature	1	851	1.80162762
7	21	113.jpg	urban	4	2388	1.645138114
7	22	422.jpg	nature	1	3108	1.846880331
7	23	415.jpg	nature	1	755	1.739909503
7	24	324.jpg	urban	4	2756	1.611058699
7	25	455.jpg	nature	1	1795	1.811386502
7	26	214.jpg	nature	1	835	1.788130186
7	27	155.jpg	urban	4	2211	1.653148901
7	28	414.jpg	nature	1	1500	1.717060349
7	29	412.jpg	nature	1	515	1.748956589
7	30	451.jpg	nature	1	883	1.634464413
7	31	325.jpg	urban	3	1172	1.52092905
7	32	352.jpg	urban	4	1619	1.63087562
7	33	341.jpg	urban	4	2051	1.443861146
7	34	121.jpg	urban	4	2083	1.528385933
7	35	314.jpg	urban	5	1363	1.675397849
7	36	443.jpg	nature	1	771	1.820704385
7	37	111.jpg	urban	6	1764	1.721820296
7	38	452.jpg	nature	1	1332	1.767798374
7	39	345.jpg	urban	5	1859	1.68253359
7	40	212.jpg	nature	1	1091	1.826512
7	41	122.jpg	urban	6	2291	1.647338315
7	42	423.jpg	nature	1	563	1.704911387
7	43	134.jpg	urban	3	1972	1.578353395
7	44	153.jpg	urban	3	1491	1.592608609
7	45	254.jpg	nature	1	979	1.768326763
7	46	454.jpg	nature	1	803	1.780578411
7	47	441.jpg	nature	1	707	1.689696093
7	48	351.jpg	urban	1	1139	1.585712469
7	49	112.jpg	urban	3	1635	1.556718216
7	50	114.jpg	urban	1	1699	1.632883099
7	51	135.jpg	urban	1	1827	1.591739243
7	52	224.jpg	nature	1	1107	1.831555646
7	53	353.jpg	urban	2	1731	1.787399981
7	54	435.jpg	nature	1	899	1.605561905
7	55	243.jpg	nature	1	644	1.705529692
7	56	145.jpg	urban	3	1426	1.586609096
7	57	315.jpg	urban	4	1443	1.68186833
7	58	434.jpg	nature	1	611	1.714675531
7	59	331.jpg	urban	1	3220	1.493992651
7	60	431.jpg	nature	1	899	1.476668112
7	61	233.jpg	nature	1	996	1.808493816
7	62	115.jpg	urban	4	2499	1.639351821
7	63	413.jpg	nature	1	835	1.808699241
7	64	343.jpg	urban	3	1715	1.716789094
7	65	244.jpg	nature	1	1700	1.834544638
7	66	333.jpg	urban	5	3299	1.722458598
7	67	241.jpg	nature	4	2260	1.619600705
7	68	245.jpg	nature	5	2738	1.763153726
7	69	332.jpg	urban	1	2147	1.456334671
7	70	432.jpg	nature	1	1364	1.755338365
7	71	255.jpg	nature	1	1123	1.846446588
7	72	211.jpg	nature	1	1619	1.621901633
7	73	411.jpg	nature	2	2611	1.424814887
7	74	252.jpg	nature	1	786	1.784674206
7	75	154.jpg	urban	5	1763	1.405754822
7	76	322.jpg	urban	2	1427	1.663075705
7	77	253.jpg	nature	1	1507	1.821839945
7	78	442.jpg	nature	1	1123	1.739825774
7	79	444.jpg	nature	1	1268	1.789281419
7	80	354.jpg	urban	4	2900	1.635021587
7	81	123.jpg	urban	5	2243	1.665567591
7	82	141.jpg	urban	5	2082	1.558414023
7	83	321.jpg	urban	4	3460	1.521375271
7	84	251.jpg	nature	1	756	1.778566981
7	85	421.jpg	nature	1	1315	1.736115906
7	86	152.jpg	urban	2	2452	1.540526452
7	87	144.jpg	urban	3	1427	1.758657536
7	88	221.jpg	nature	2	2547	1.684375627
7	89	215.jpg	nature	1	659	1.801341904
7	90	424.jpg	nature	1	723	1.822966514
7	91	223.jpg	nature	1	804	1.655478858
7	92	133.jpg	urban	4	1924	1.7238978
7	93	125.jpg	urban	1	1235	1.761354875
7	94	433.jpg	nature	1	611	1.74569553
7	95	142.jpg	urban	4	2500	1.648801811
7	96	313.jpg	urban	1	675	1.77616703
7	97	355.jpg	urban	4	1811	1.577014049
7	98	323.jpg	urban	5	2020	1.549574593
7	99	344.jpg	urban	5	2163	1.486211295
7	100	425.jpg	nature	1	786	1.711803805
8	1	431.jpg	nature	1	3199	1.476668112
8	2	142.jpg	urban	1	1302	1.648801811
8	3	313.jpg	urban	1	771	1.77616703
8	4	311.jpg	urban	3	1427	1.568913785
8	5	343.jpg	urban	2	3732	1.716789094
8	6	323.jpg	urban	5	1875	1.549574593
8	7	132.jpg	urban	4	1138	1.748840299
8	8	411.jpg	nature	2	348	1.424814887
8	9	335.jpg	urban	5	2372	1.588638715
8	10	321.jpg	urban	3	1523	1.521375271
8	11	125.jpg	urban	3	2387	1.761354875
8	12	112.jpg	urban	5	2546	1.556718216
8	13	221.jpg	nature	2	3460	1.684375627
8	14	222.jpg	nature	4	2834	1.80162762
8	15	435.jpg	nature	4	915	1.605561905
8	16	412.jpg	nature	3	1123	1.748956589
8	17	143.jpg	urban	2	2451	1.576045652
8	18	251.jpg	nature	3	1139	1.778566981
8	19	414.jpg	nature	3	867	1.717060349
8	20	322.jpg	urban	5	1843	1.663075705
8	21	214.jpg	nature	3	1315	1.788130186
8	22	114.jpg	urban	5	931	1.632883099
8	23	245.jpg	nature	4	1347	1.763153726
8	24	445.jpg	nature	4	659	1.773215308
8	25	434.jpg	nature	4	483	1.714675531
8	26	432.jpg	nature	3	1891	1.755338365
8	27	231.jpg	nature	4	1203	1.686429536
8	28	312.jpg	urban	4	2419	1.528815821
8	29	243.jpg	nature	3	754	1.705529692
8	30	325.jpg	urban	4	2068	1.52092905
8	31	215.jpg	nature	2	2595	1.801341904
8	32	153.jpg	urban	5	2148	1.592608609
8	33	213.jpg	nature	2	883	1.774558212
8	34	131.jpg	urban	4	1875	1.673762803
8	35	422.jpg	nature	2	915	1.846880331
8	36	454.jpg	nature	2	643	1.780578411
8	37	113.jpg	urban	3	3651	1.645138114
8	38	211.jpg	nature	4	1731	1.621901633
8	39	242.jpg	nature	4	883	1.784569034
8	40	124.jpg	urban	4	994	1.676720867
8	41	455.jpg	nature	4	547	1.811386502
8	42	355.jpg	urban	4	690	1.577014049
8	43	424.jpg	nature	2	740	1.822966514
8	44	123.jpg	urban	4	2099	1.665567591
8	45	223.jpg	nature	1	2531	1.655478858
8	46	351.jpg	urban	4	1043	1.585712469
8	47	234.jpg	nature	2	413	1.813255698
8	48	154.jpg	urban	4	1027	1.405754822
8	49	352.jpg	urban	4	643	1.63087562
8	50	452.jpg	nature	4	1619	1.767798374
8	51	141.jpg	urban	4	707	1.558414023
8	52	342.jpg	urban	3	2419	1.701199118
8	53	115.jpg	urban	4	3027	1.639351821
8	54	111.jpg	urban	6	3571	1.721820296
8	55	233.jpg	nature	6	1347	1.808493816
8	56	425.jpg	nature	6	850	1.711803805
8	57	224.jpg	nature	4	1139	1.831555646
8	58	121.jpg	urban	4	3348	1.528385933
8	59	241.jpg	nature	4	883	1.619600705
8	60	444.jpg	nature	4	612	1.789281419
8	61	244.jpg	nature	4	1043	1.834544638
8	62	144.jpg	urban	4	3619	1.758657536
8	63	314.jpg	urban	4	2835	1.675397849
8	64	413.jpg	nature	4	1122	1.808699241
8	65	433.jpg	nature	5	1635	1.74569553
8	66	441.jpg	nature	5	787	1.689696093
8	67	253.jpg	nature	5	1939	1.821839945
8	68	252.jpg	nature	2	1539	1.784674206
8	69	324.jpg	urban	4	1876	1.611058699
8	70	145.jpg	urban	4	1459	1.586609096
8	71	442.jpg	nature	4	1459	1.739825774
8	72	315.jpg	urban	4	627	1.68186833
8	73	255.jpg	nature	4	531	1.846446588
8	74	453.jpg	nature	4	1107	1.733683066
8	75	135.jpg	urban	4	883	1.591739243
8	76	344.jpg	urban	4	1427	1.486211295
8	77	341.jpg	urban	4	947	1.443861146
8	78	122.jpg	urban	4	1187	1.647338315
8	79	235.jpg	nature	5	1619	1.725180612
8	80	421.jpg	nature	2	1811	1.736115906
8	81	134.jpg	urban	4	2356	1.578353395
8	82	332.jpg	urban	4	995	1.456334671
8	83	354.jpg	urban	4	739	1.635021587
8	84	345.jpg	urban	5	1122	1.68253359
8	85	451.jpg	nature	6	2580	1.634464413
8	86	415.jpg	nature	4	1203	1.739909503
8	87	334.jpg	urban	4	1860	1.678176847
8	88	152.jpg	urban	4	2243	1.540526452
8	89	254.jpg	nature	4	1235	1.768326763
8	90	443.jpg	nature	5	2308	1.820704385
8	91	225.jpg	nature	5	579	1.802777961
8	92	155.jpg	urban	5	1187	1.653148901
8	93	212.jpg	nature	2	1363	1.826512
8	94	133.jpg	urban	5	1842	1.7238978
8	95	151.jpg	urban	4	915	1.694595917
8	96	331.jpg	urban	4	3636	1.493992651
8	97	353.jpg	urban	4	531	1.787399981
8	98	333.jpg	urban	4	835	1.722458598
8	99	232.jpg	nature	2	947	1.799486915
8	100	423.jpg	nature	2	612	1.704911387
9	1	221.jpg	nature	2	2097	1.684375627
9	2	122.jpg	urban	2	521	1.647338315
9	3	215.jpg	nature	1	2833	1.801341904
9	4	352.jpg	urban	3	2642	1.63087562
9	5	324.jpg	urban	2	2739	1.611058699
9	6	445.jpg	nature	1	1664	1.773215308
9	7	432.jpg	nature	3	3059	1.755338365
9	8	115.jpg	urban	3	2159	1.639351821
9	9	255.jpg	nature	2	1714	1.846446588
9	10	311.jpg	urban	3	2689	1.568913785
9	11	431.jpg	nature	2	1694	1.476668112
9	12	241.jpg	nature	3	2064	1.619600705
9	13	141.jpg	urban	4	2419	1.558414023
9	14	424.jpg	nature	1	1919	1.822966514
9	15	411.jpg	nature	1	1340	1.424814887
9	16	342.jpg	urban	3	2081	1.701199118
9	17	142.jpg	urban	4	2942	1.648801811
9	18	143.jpg	urban	5	4211	1.576045652
9	19	321.jpg	urban	3	2273	1.521375271
9	20	425.jpg	nature	2	1231	1.711803805
9	21	322.jpg	urban	6	3151	1.663075705
9	22	125.jpg	urban	2	3120	1.761354875
9	23	111.jpg	urban	5	2653	1.721820296
9	24	443.jpg	nature	2	2461	1.820704385
9	25	135.jpg	urban	3	2301	1.591739243
9	26	451.jpg	nature	2	1520	1.634464413
9	27	323.jpg	urban	6	3602	1.549574593
9	28	232.jpg	nature	2	1568	1.799486915
9	29	151.jpg	urban	3	2335	1.694595917
9	30	225.jpg	nature	2	1469	1.802777961
9	31	422.jpg	nature	2	1485	1.846880331
9	32	412.jpg	nature	2	1186	1.748956589
9	33	252.jpg	nature	1	1297	1.784674206
9	34	413.jpg	nature	2	1247	1.808699241
9	35	212.jpg	nature	2	1040	1.826512
9	36	243.jpg	nature	5	3234	1.705529692
9	37	325.jpg	urban	3	3219	1.52092905
9	38	414.jpg	nature	3	1457	1.717060349
9	39	312.jpg	urban	4	1999	1.528815821
9	40	351.jpg	urban	2	2000	1.585712469
9	41	112.jpg	urban	5	3696	1.556718216
9	42	331.jpg	urban	4	2256	1.493992651
9	43	435.jpg	nature	3	2609	1.605561905
9	44	145.jpg	urban	5	3026	1.586609096
9	45	355.jpg	urban	4	3489	1.577014049
9	46	335.jpg	urban	4	2947	1.588638715
9	47	454.jpg	nature	2	1986	1.780578411
9	48	251.jpg	nature	3	2354	1.778566981
9	49	131.jpg	urban	2	1811	1.673762803
9	50	154.jpg	urban	5	2764	1.405754822
9	51	121.jpg	urban	6	1635	1.528385933
9	52	353.jpg	urban	5	2018	1.787399981
9	53	133.jpg	urban	5	2722	1.7238978
9	54	253.jpg	nature	3	1874	1.821839945
9	55	242.jpg	nature	5	2610	1.784569034
9	56	213.jpg	nature	3	1593	1.774558212
9	57	344.jpg	urban	5	2448	1.486211295
9	58	332.jpg	urban	6	2432	1.456334671
9	59	433.jpg	nature	3	1744	1.74569553
9	60	214.jpg	nature	3	899	1.788130186
9	61	452.jpg	nature	2	1315	1.767798374
9	62	124.jpg	urban	4	2014	1.676720867
9	63	423.jpg	nature	2	2193	1.704911387
9	64	123.jpg	urban	4	2371	1.665567591
9	65	333.jpg	urban	3	2050	1.722458598
9	66	222.jpg	nature	2	1553	1.80162762
9	67	442.jpg	nature	3	1458	1.739825774
9	68	441.jpg	nature	5	2642	1.689696093
9	69	245.jpg	nature	3	1841	1.763153726
9	70	415.jpg	nature	3	1762	1.739909503
9	71	155.jpg	urban	4	1890	1.653148901
9	72	231.jpg	nature	4	1585	1.686429536
9	73	444.jpg	nature	3	1906	1.789281419
9	74	134.jpg	urban	2	2449	1.578353395
9	75	234.jpg	nature	2	1139	1.813255698
9	76	224.jpg	nature	2	1072	1.831555646
9	77	313.jpg	urban	3	2515	1.77616703
9	78	254.jpg	nature	3	1343	1.768326763
9	79	345.jpg	urban	5	2351	1.68253359
9	80	113.jpg	urban	3	2559	1.645138114
9	81	132.jpg	urban	3	1837	1.748840299
9	82	235.jpg	nature	3	1518	1.725180612
9	83	334.jpg	urban	6	2669	1.678176847
9	84	354.jpg	urban	5	3279	1.635021587
9	85	421.jpg	nature	1	1760	1.736115906
9	86	343.jpg	urban	3	1795	1.716789094
9	87	233.jpg	nature	4	2099	1.808493816
9	88	152.jpg	urban	4	2722	1.540526452
9	89	153.jpg	urban	4	898	1.592608609
9	90	114.jpg	urban	3	1665	1.632883099
9	91	341.jpg	urban	3	1267	1.443861146
9	92	314.jpg	urban	3	2497	1.675397849
9	93	455.jpg	nature	3	1763	1.811386502
9	94	244.jpg	nature	3	674	1.834544638
9	95	144.jpg	urban	2	2289	1.758657536
9	96	315.jpg	urban	2	2000	1.68186833
9	97	223.jpg	nature	2	2656	1.655478858
9	98	211.jpg	nature	3	993	1.621901633
9	99	434.jpg	nature	3	722	1.714675531
9	100	453.jpg	nature	3	1184	1.733683066
10	1	224.jpg	nature	3	4047	1.831555646
10	2	425.jpg	nature	1	162	1.711803805
10	3	454.jpg	nature	1	2899	1.780578411
10	4	311.jpg	urban	3	3220	1.568913785
10	5	251.jpg	nature	2	3282	1.778566981
10	6	141.jpg	urban	4	2755	1.558414023
10	7	432.jpg	nature	2	2419	1.755338365
10	8	324.jpg	urban	3	2659	1.611058699
10	9	153.jpg	urban	5	2578	1.592608609
10	10	355.jpg	urban	3	2691	1.577014049
10	11	223.jpg	nature	1	2146	1.655478858
10	12	132.jpg	urban	3	2787	1.748840299
10	13	352.jpg	urban	5	2947	1.63087562
10	14	155.jpg	urban	2	3331	1.653148901
10	15	232.jpg	nature	3	2820	1.799486915
10	16	414.jpg	nature	3	2532	1.717060349
10	17	442.jpg	nature	1	2131	1.739825774
10	18	151.jpg	urban	2	3059	1.694595917
10	19	413.jpg	nature	2	3251	1.808699241
10	20	332.jpg	urban	4	2786	1.456334671
10	21	334.jpg	urban	5	3012	1.678176847
10	22	115.jpg	urban	4	2996	1.639351821
10	23	254.jpg	nature	2	2899	1.768326763
10	24	433.jpg	nature	4	4179	1.74569553
10	25	225.jpg	nature	4	3091	1.802777961
10	26	431.jpg	nature	5	3508	1.476668112
10	27	453.jpg	nature	2	3700	1.733683066
10	28	154.jpg	urban	4	3203	1.405754822
10	29	113.jpg	urban	2	3026	1.645138114
10	30	424.jpg	nature	3	3695	1.822966514
10	31	221.jpg	nature	4	3123	1.684375627
10	32	313.jpg	urban	2	3182	1.77616703
10	33	435.jpg	nature	2	3123	1.605561905
10	34	135.jpg	urban	3	3649	1.591739243
10	35	234.jpg	nature	2	3995	1.813255698
10	36	231.jpg	nature	2	2959	1.686429536
10	37	325.jpg	urban	4	3969	1.52092905
10	38	134.jpg	urban	2	3038	1.578353395
10	39	214.jpg	nature	2	3305	1.788130186
10	40	145.jpg	urban	4	3872	1.586609096
10	41	255.jpg	nature	3	3757	1.846446588
10	42	212.jpg	nature	4	3421	1.826512
10	43	455.jpg	nature	3	4148	1.811386502
10	44	125.jpg	urban	3	4466	1.761354875
10	45	321.jpg	urban	3	3619	1.521375271
10	46	244.jpg	nature	4	3823	1.834544638
10	47	211.jpg	nature	3	3330	1.621901633
10	48	423.jpg	nature	2	2930	1.704911387
10	49	443.jpg	nature	3	3201	1.820704385
10	50	331.jpg	urban	4	4386	1.493992651
10	51	344.jpg	urban	4	3410	1.486211295
10	52	412.jpg	nature	4	3643	1.748956589
10	53	143.jpg	urban	4	4245	1.576045652
10	54	241.jpg	nature	3	3586	1.619600705
10	55	245.jpg	nature	4	138	1.763153726
10	56	345.jpg	urban	6	3651	1.68253359
10	57	452.jpg	nature	3	3618	1.767798374
10	58	114.jpg	urban	2	3073	1.632883099
10	59	152.jpg	urban	4	4321	1.540526452
10	60	322.jpg	urban	6	3554	1.663075705
10	61	112.jpg	urban	4	3473	1.556718216
10	62	253.jpg	nature	3	3572	1.821839945
10	63	353.jpg	urban	4	3906	1.787399981
10	64	315.jpg	urban	1	3537	1.68186833
10	65	215.jpg	nature	2	2931	1.801341904
10	66	411.jpg	nature	1	3138	1.424814887
10	67	441.jpg	nature	4	3956	1.689696093
10	68	323.jpg	urban	6	3442	1.549574593
10	69	415.jpg	nature	2	3906	1.739909503
10	70	122.jpg	urban	5	4243	1.647338315
10	71	144.jpg	urban	3	3779	1.758657536
10	72	314.jpg	urban	3	3603	1.675397849
10	73	421.jpg	nature	2	3618	1.736115906
10	74	342.jpg	urban	3	4019	1.701199118
10	75	333.jpg	urban	2	3091	1.722458598
10	76	124.jpg	urban	2	4132	1.676720867
10	77	312.jpg	urban	4	3491	1.528815821
10	78	343.jpg	urban	2	4305	1.716789094
10	79	222.jpg	nature	3	3184	1.80162762
10	80	235.jpg	nature	5	4034	1.725180612
10	81	444.jpg	nature	4	3346	1.789281419
10	82	131.jpg	urban	1	3200	1.673762803
10	83	252.jpg	nature	2	2658	1.784674206
10	84	111.jpg	urban	4	4196	1.721820296
10	85	354.jpg	urban	4	3985	1.635021587
10	86	451.jpg	nature	2	2690	1.634464413
10	87	341.jpg	urban	4	3379	1.443861146
10	88	142.jpg	urban	4	3487	1.648801811
10	89	243.jpg	nature	5	3634	1.705529692
10	90	233.jpg	nature	4	4081	1.808493816
10	91	121.jpg	urban	4	3665	1.528385933
10	92	351.jpg	urban	1	2771	1.585712469
10	93	445.jpg	nature	4	3632	1.773215308
10	94	335.jpg	urban	3	4036	1.588638715
10	95	434.jpg	nature	3	2995	1.714675531
10	96	133.jpg	urban	4	4498	1.7238978
10	97	123.jpg	urban	4	3316	1.665567591
10	98	242.jpg	nature	5	4241	1.784569034
10	99	213.jpg	nature	2	4544	1.774558212
10	100	422.jpg	nature	3	3123	1.846880331
11	1	422.jpg	nature	3	3981	1.846880331
11	2	133.jpg	urban	4	2057	1.7238978
11	3	333.jpg	urban	3	2386	1.722458598
11	4	255.jpg	nature	2	1940	1.846446588
11	5	243.jpg	nature	4	2803	1.705529692
11	6	431.jpg	nature	3	3044	1.476668112
11	7	224.jpg	nature	1	2500	1.831555646
11	8	242.jpg	nature	4	3332	1.784569034
11	9	241.jpg	nature	4	3380	1.619600705
11	10	134.jpg	urban	2	2675	1.578353395
11	11	335.jpg	urban	4	3764	1.588638715
11	12	123.jpg	urban	5	3268	1.665567591
11	13	343.jpg	urban	2	1876	1.716789094
11	14	115.jpg	urban	1	1923	1.639351821
11	15	444.jpg	nature	1	963	1.789281419
11	16	223.jpg	nature	1	708	1.655478858
11	17	221.jpg	nature	4	2276	1.684375627
11	18	432.jpg	nature	2	1443	1.755338365
11	19	311.jpg	urban	4	3011	1.568913785
11	20	412.jpg	nature	1	1252	1.748956589
11	21	322.jpg	urban	5	4452	1.663075705
11	22	225.jpg	nature	2	1427	1.802777961
11	23	413.jpg	nature	2	947	1.808699241
11	24	152.jpg	urban	5	1908	1.540526452
11	25	313.jpg	urban	2	4674	1.77616703
11	26	121.jpg	urban	4	4003	1.528385933
11	27	411.jpg	nature	2	2532	1.424814887
11	28	235.jpg	nature	2	1172	1.725180612
11	29	211.jpg	nature	3	1523	1.621901633
11	30	154.jpg	urban	5	4980	1.405754822
11	31	212.jpg	nature	2	3170	1.826512
11	32	234.jpg	nature	2	3363	1.813255698
11	33	351.jpg	urban	1	1956	1.585712469
11	34	423.jpg	nature	3	3619	1.704911387
11	35	442.jpg	nature	2	962	1.739825774
11	36	353.jpg	urban	4	3396	1.787399981
11	37	344.jpg	urban	5	3187	1.486211295
11	38	352.jpg	urban	5	1699	1.63087562
11	39	113.jpg	urban	1	2867	1.645138114
11	40	334.jpg	urban	4	4628	1.678176847
11	41	244.jpg	nature	4	4675	1.834544638
11	42	153.jpg	urban	4	4436	1.592608609
11	43	144.jpg	urban	2	2675	1.758657536
11	44	252.jpg	nature	2	1827	1.784674206
11	45	232.jpg	nature	3	2035	1.799486915
11	46	141.jpg	urban	4	2899	1.558414023
11	47	251.jpg	nature	2	1779	1.778566981
11	48	443.jpg	nature	2	1139	1.820704385
11	49	213.jpg	nature	2	786	1.774558212
11	50	323.jpg	urban	5	3235	1.549574593
11	51	253.jpg	nature	3	1891	1.821839945
11	52	454.jpg	nature	2	915	1.780578411
11	53	135.jpg	urban	3	3330	1.591739243
11	54	124.jpg	urban	4	687	1.676720867
11	55	453.jpg	nature	2	1123	1.733683066
11	56	145.jpg	urban	2	1971	1.586609096
11	57	321.jpg	urban	5	2452	1.521375271
11	58	354.jpg	urban	3	1747	1.635021587
11	59	114.jpg	urban	3	1508	1.632883099
11	60	441.jpg	nature	5	1316	1.689696093
11	61	151.jpg	urban	4	1746	1.694595917
11	62	341.jpg	urban	5	2036	1.443861146
11	63	314.jpg	urban	4	2676	1.675397849
11	64	222.jpg	nature	3	1459	1.80162762
11	65	342.jpg	urban	3	1442	1.701199118
11	66	245.jpg	nature	2	2659	1.763153726
11	67	355.jpg	urban	3	3827	1.577014049
11	68	254.jpg	nature	4	1251	1.768326763
11	69	143.jpg	urban	4	3604	1.576045652
11	70	414.jpg	nature	4	1555	1.717060349
11	71	112.jpg	urban	4	3107	1.556718216
11	72	424.jpg	nature	3	1699	1.822966514
11	73	231.jpg	nature	3	1587	1.686429536
11	74	312.jpg	urban	5	2819	1.528815821
11	75	125.jpg	urban	3	2883	1.761354875
11	76	455.jpg	nature	3	1299	1.811386502
11	77	451.jpg	nature	3	1602	1.634464413
11	78	332.jpg	urban	2	1588	1.456334671
11	79	433.jpg	nature	3	1123	1.74569553
11	80	122.jpg	urban	4	2131	1.647338315
11	81	331.jpg	urban	4	1458	1.493992651
11	82	131.jpg	urban	1	1924	1.673762803
11	83	233.jpg	nature	3	2098	1.808493816
11	84	142.jpg	urban	4	2019	1.648801811
11	85	452.jpg	nature	4	1731	1.767798374
11	86	111.jpg	urban	6	2707	1.721820296
11	87	345.jpg	urban	2	4291	1.68253359
11	88	324.jpg	urban	2	2787	1.611058699
11	89	132.jpg	urban	2	1651	1.748840299
11	90	434.jpg	nature	4	1235	1.714675531
11	91	325.jpg	urban	5	3540	1.52092905
11	92	214.jpg	nature	3	1843	1.788130186
11	93	155.jpg	urban	1	1859	1.653148901
11	94	425.jpg	nature	1	1411	1.711803805
11	95	215.jpg	nature	1	1043	1.801341904
11	96	435.jpg	nature	4	1315	1.605561905
11	97	415.jpg	nature	4	2035	1.739909503
11	98	421.jpg	nature	3	1779	1.736115906
11	99	445.jpg	nature	3	835	1.773215308
11	100	315.jpg	urban	2	1059	1.68186833
12	1	215.jpg	nature	1	2446	1.801341904
12	2	121.jpg	urban	2	2822	1.528385933
12	3	311.jpg	urban	2	2723	1.568913785
12	4	255.jpg	nature	1	1796	1.846446588
12	5	425.jpg	nature	1	1219	1.711803805
12	6	452.jpg	nature	1	1284	1.767798374
12	7	411.jpg	nature	1	1954	1.424814887
12	8	153.jpg	urban	1	2900	1.592608609
12	9	313.jpg	urban	1	1219	1.77616703
12	10	323.jpg	urban	2	2483	1.549574593
12	11	453.jpg	nature	1	1379	1.733683066
12	12	242.jpg	nature	3	1780	1.784569034
12	13	324.jpg	urban	1	1908	1.611058699
12	14	234.jpg	nature	1	979	1.813255698
12	15	243.jpg	nature	3	1251	1.705529692
12	16	245.jpg	nature	1	2212	1.763153726
12	17	345.jpg	urban	1	2035	1.68253359
12	18	423.jpg	nature	3	2899	1.704911387
12	19	325.jpg	urban	1	3010	1.52092905
12	20	334.jpg	urban	1	1748	1.678176847
12	21	223.jpg	nature	1	2339	1.655478858
12	22	433.jpg	nature	1	2211	1.74569553
12	23	232.jpg	nature	4	3523	1.799486915
12	24	322.jpg	urban	3	2819	1.663075705
12	25	211.jpg	nature	1	1587	1.621901633
12	26	333.jpg	urban	1	1172	1.722458598
12	27	315.jpg	urban	1	1459	1.68186833
12	28	312.jpg	urban	1	1523	1.528815821
12	29	344.jpg	urban	1	2900	1.486211295
12	30	421.jpg	nature	1	3187	1.736115906
12	31	455.jpg	nature	1	1219	1.811386502
12	32	151.jpg	urban	1	2164	1.694595917
12	33	442.jpg	nature	1	739	1.739825774
12	34	335.jpg	urban	3	2243	1.588638715
12	35	354.jpg	urban	1	2612	1.635021587
12	36	331.jpg	urban	3	1187	1.493992651
12	37	131.jpg	urban	1	1029	1.673762803
12	38	112.jpg	urban	1	1490	1.556718216
12	39	353.jpg	urban	1	1203	1.787399981
12	40	451.jpg	nature	1	1523	1.634464413
12	41	224.jpg	nature	1	868	1.831555646
12	42	143.jpg	urban	1	1187	1.576045652
12	43	342.jpg	urban	1	1509	1.701199118
12	44	134.jpg	urban	1	1731	1.578353395
12	45	321.jpg	urban	2	1619	1.521375271
12	46	111.jpg	urban	4	3475	1.721820296
12	47	132.jpg	urban	1	2403	1.748840299
12	48	135.jpg	urban	1	1075	1.591739243
12	49	144.jpg	urban	1	963	1.758657536
12	50	152.jpg	urban	1	994	1.540526452
12	51	133.jpg	urban	3	2003	1.7238978
12	52	212.jpg	nature	1	947	1.826512
12	53	254.jpg	nature	1	963	1.768326763
12	54	231.jpg	nature	1	1155	1.686429536
12	55	432.jpg	nature	1	1028	1.755338365
12	56	343.jpg	urban	1	1556	1.716789094
12	57	351.jpg	urban	1	2563	1.585712469
12	58	124.jpg	urban	1	2323	1.676720867
12	59	244.jpg	nature	1	1123	1.834544638
12	60	141.jpg	urban	1	3427	1.558414023
12	61	122.jpg	urban	3	2371	1.647338315
12	62	241.jpg	nature	1	3380	1.619600705
12	63	235.jpg	nature	1	1363	1.725180612
12	64	352.jpg	urban	1	1220	1.63087562
12	65	251.jpg	nature	1	788	1.778566981
12	66	113.jpg	urban	1	851	1.645138114
12	67	115.jpg	urban	1	1475	1.639351821
12	68	332.jpg	urban	4	1795	1.456334671
12	69	314.jpg	urban	2	3395	1.675397849
12	70	123.jpg	urban	4	2515	1.665567591
12	71	415.jpg	nature	1	1907	1.739909503
12	72	253.jpg	nature	1	979	1.821839945
12	73	422.jpg	nature	1	1092	1.846880331
12	74	155.jpg	urban	1	1169	1.653148901
12	75	252.jpg	nature	1	900	1.784674206
12	76	114.jpg	urban	1	1171	1.632883099
12	77	441.jpg	nature	4	2067	1.689696093
12	78	445.jpg	nature	5	2115	1.773215308
12	79	412.jpg	nature	1	2179	1.748956589
12	80	414.jpg	nature	4	2228	1.717060349
12	81	444.jpg	nature	5	1235	1.789281419
12	82	221.jpg	nature	1	1859	1.684375627
12	83	355.jpg	urban	1	4451	1.577014049
12	84	434.jpg	nature	5	2788	1.714675531
12	85	454.jpg	nature	1	1779	1.780578411
12	86	413.jpg	nature	1	1987	1.808699241
12	87	424.jpg	nature	5	1683	1.822966514
12	88	431.jpg	nature	5	2133	1.476668112
12	89	233.jpg	nature	1	1652	1.808493816
12	90	125.jpg	urban	1	994	1.761354875
12	91	222.jpg	nature	1	1027	1.80162762
12	92	142.jpg	urban	1	787	1.648801811
12	93	214.jpg	nature	1	963	1.788130186
12	94	341.jpg	urban	6	1986	1.443861146
12	95	435.jpg	nature	6	1203	1.605561905
12	96	145.jpg	urban	1	1203	1.586609096
12	97	154.jpg	urban	6	1460	1.405754822
12	98	225.jpg	nature	1	1107	1.802777961
12	99	443.jpg	nature	1	739	1.820704385
12	100	213.jpg	nature	1	884	1.774558212
13	1	113.jpg	urban	1	2832	1.645138114
13	2	115.jpg	urban	1	2605	1.639351821
13	3	321.jpg	urban	3	1792	1.521375271
13	4	351.jpg	urban	1	3398	1.585712469
13	5	154.jpg	urban	2	4019	1.405754822
13	6	141.jpg	urban	1	4211	1.558414023
13	7	255.jpg	nature	1	2723	1.846446588
13	8	223.jpg	nature	1	1251	1.655478858
13	9	414.jpg	nature	1	1282	1.717060349
13	10	433.jpg	nature	1	1378	1.74569553
13	11	214.jpg	nature	1	1522	1.788130186
13	12	444.jpg	nature	1	1907	1.789281419
13	13	353.jpg	urban	1	1427	1.787399981
13	14	122.jpg	urban	1	1682	1.647338315
13	15	125.jpg	urban	1	2147	1.761354875
13	16	222.jpg	nature	1	1939	1.80162762
13	17	413.jpg	nature	1	2147	1.808699241
13	18	434.jpg	nature	1	2019	1.714675531
13	19	312.jpg	urban	1	2339	1.528815821
13	20	254.jpg	nature	1	1636	1.768326763
13	21	221.jpg	nature	1	1748	1.684375627
13	22	114.jpg	urban	1	2387	1.632883099
13	23	421.jpg	nature	1	1235	1.736115906
13	24	454.jpg	nature	1	1731	1.780578411
13	25	112.jpg	urban	2	1795	1.556718216
13	26	235.jpg	nature	1	1044	1.725180612
13	27	133.jpg	urban	3	1699	1.7238978
13	28	415.jpg	nature	1	1139	1.739909503
13	29	234.jpg	nature	1	1363	1.813255698
13	30	333.jpg	urban	1	1491	1.722458598
13	31	313.jpg	urban	1	1316	1.77616703
13	32	431.jpg	nature	1	1444	1.476668112
13	33	432.jpg	nature	1	1428	1.755338365
13	34	344.jpg	urban	1	1428	1.486211295
13	35	314.jpg	urban	1	1411	1.675397849
13	36	132.jpg	urban	1	1411	1.748840299
13	37	224.jpg	nature	1	2643	1.831555646
13	38	231.jpg	nature	1	2002	1.686429536
13	39	455.jpg	nature	1	1396	1.811386502
13	40	233.jpg	nature	2	1890	1.808493816
13	41	411.jpg	nature	1	1204	1.424814887
13	42	213.jpg	nature	1	1155	1.774558212
13	43	443.jpg	nature	1	1219	1.820704385
13	44	425.jpg	nature	1	1299	1.711803805
13	45	324.jpg	urban	3	1956	1.611058699
13	46	441.jpg	nature	1	1410	1.689696093
13	47	241.jpg	nature	2	1635	1.619600705
13	48	311.jpg	urban	2	1540	1.568913785
13	49	243.jpg	nature	1	1410	1.705529692
13	50	251.jpg	nature	1	1412	1.778566981
13	51	144.jpg	urban	2	1986	1.758657536
13	52	215.jpg	nature	1	1459	1.801341904
13	53	453.jpg	nature	1	1379	1.733683066
13	54	111.jpg	urban	4	1716	1.721820296
13	55	152.jpg	urban	3	2596	1.540526452
13	56	124.jpg	urban	3	3459	1.676720867
13	57	355.jpg	urban	3	2787	1.577014049
13	58	155.jpg	urban	3	1172	1.653148901
13	59	452.jpg	nature	1	1092	1.767798374
13	60	423.jpg	nature	1	1060	1.704911387
13	61	253.jpg	nature	1	1171	1.821839945
13	62	424.jpg	nature	1	1091	1.822966514
13	63	354.jpg	urban	4	2019	1.635021587
13	64	422.jpg	nature	4	1444	1.846880331
13	65	442.jpg	nature	1	3140	1.739825774
13	66	232.jpg	nature	1	1219	1.799486915
13	67	211.jpg	nature	1	2388	1.621901633
13	68	315.jpg	urban	2	3363	1.68186833
13	69	242.jpg	nature	1	1299	1.784569034
13	70	352.jpg	urban	3	1220	1.63087562
13	71	451.jpg	nature	1	1492	1.634464413
13	72	225.jpg	nature	1	1091	1.802777961
13	73	445.jpg	nature	1	1876	1.773215308
13	74	335.jpg	urban	4	2179	1.588638715
13	75	435.jpg	nature	1	1812	1.605561905
13	76	121.jpg	urban	4	2867	1.528385933
13	77	334.jpg	urban	1	4740	1.678176847
13	78	345.jpg	urban	1	1140	1.68253359
13	79	153.jpg	urban	3	2786	1.592608609
13	80	325.jpg	urban	4	1507	1.52092905
13	81	123.jpg	urban	4	2401	1.665567591
13	82	135.jpg	urban	2	4099	1.591739243
13	83	331.jpg	urban	2	1219	1.493992651
13	84	142.jpg	urban	2	1539	1.648801811
13	85	323.jpg	urban	2	1748	1.549574593
13	86	134.jpg	urban	1	1986	1.578353395
13	87	252.jpg	nature	1	900	1.784674206
13	88	245.jpg	nature	1	931	1.763153726
13	89	332.jpg	urban	2	1700	1.456334671
13	90	412.jpg	nature	1	867	1.748956589
13	91	212.jpg	nature	1	1636	1.826512
13	92	244.jpg	nature	1	899	1.834544638
13	93	151.jpg	urban	2	2483	1.694595917
13	94	131.jpg	urban	1	3138	1.673762803
13	95	143.jpg	urban	1	1571	1.576045652
13	96	322.jpg	urban	3	1089	1.663075705
13	97	341.jpg	urban	4	3140	1.443861146
13	98	145.jpg	urban	3	4212	1.586609096
13	99	342.jpg	urban	3	786	1.701199118
13	100	343.jpg	urban	2	2339	1.716789094
14	1	442.jpg	nature	1	1507	1.739825774
14	2	454.jpg	nature	1	4491	1.780578411
14	3	353.jpg	urban	4	3843	1.787399981
14	4	431.jpg	nature	3	3891	1.476668112
14	5	355.jpg	urban	1	3939	1.577014049
14	6	434.jpg	nature	2	4580	1.714675531
14	7	425.jpg	nature	2	4722	1.711803805
14	8	423.jpg	nature	2	4595	1.704911387
14	9	414.jpg	nature	1	1944	1.717060349
14	10	324.jpg	urban	2	4291	1.611058699
14	11	433.jpg	nature	2	3735	1.74569553
14	12	121.jpg	urban	1	4353	1.528385933
14	13	222.jpg	nature	2	2654	1.80162762
14	14	125.jpg	urban	1	2790	1.761354875
14	15	445.jpg	nature	3	2300	1.773215308
14	16	242.jpg	nature	2	2556	1.784569034
14	17	145.jpg	urban	1	1684	1.586609096
14	18	352.jpg	urban	2	4531	1.63087562
14	19	151.jpg	urban	1	1490	1.694595917
14	20	441.jpg	nature	2	4036	1.689696093
14	21	213.jpg	nature	1	1841	1.774558212
14	22	335.jpg	urban	1	2514	1.588638715
14	23	123.jpg	urban	5	3071	1.665567591
14	24	435.jpg	nature	3	3970	1.605561905
14	25	343.jpg	urban	1	1394	1.716789094
14	26	354.jpg	urban	3	2546	1.635021587
14	27	231.jpg	nature	1	1506	1.686429536
14	28	252.jpg	nature	2	1187	1.784674206
14	29	112.jpg	urban	1	1707	1.556718216
14	30	225.jpg	nature	3	2004	1.802777961
14	31	321.jpg	urban	3	2355	1.521375271
14	32	345.jpg	urban	3	3204	1.68253359
14	33	122.jpg	urban	2	3491	1.647338315
14	34	415.jpg	nature	1	2196	1.739909503
14	35	241.jpg	nature	1	1122	1.619600705
14	36	315.jpg	urban	1	1171	1.68186833
14	37	424.jpg	nature	2	2579	1.822966514
14	38	152.jpg	urban	2	2659	1.540526452
14	39	154.jpg	urban	1	142	1.405754822
14	40	314.jpg	urban	1	2468	1.675397849
14	41	411.jpg	nature	2	2851	1.424814887
14	42	333.jpg	urban	1	1027	1.722458598
14	43	332.jpg	urban	2	1796	1.456334671
14	44	253.jpg	nature	1	2349	1.821839945
14	45	254.jpg	nature	3	1604	1.768326763
14	46	451.jpg	nature	1	1172	1.634464413
14	47	141.jpg	urban	1	835	1.558414023
14	48	144.jpg	urban	1	2340	1.758657536
14	49	124.jpg	urban	1	1621	1.676720867
14	50	223.jpg	nature	2	2368	1.655478858
14	51	235.jpg	nature	3	2737	1.725180612
14	52	443.jpg	nature	3	2929	1.820704385
14	53	233.jpg	nature	3	1456	1.808493816
14	54	344.jpg	urban	1	1809	1.486211295
14	55	453.jpg	nature	2	1906	1.733683066
14	56	114.jpg	urban	1	1663	1.632883099
14	57	432.jpg	nature	2	3908	1.755338365
14	58	244.jpg	nature	2	3124	1.834544638
14	59	212.jpg	nature	3	3331	1.826512
14	60	111.jpg	urban	1	2020	1.721820296
14	61	142.jpg	urban	1	820	1.648801811
14	62	322.jpg	urban	2	2708	1.663075705
14	63	153.jpg	urban	4	2244	1.592608609
14	64	255.jpg	nature	1	2436	1.846446588
14	65	325.jpg	urban	3	3700	1.52092905
14	66	214.jpg	nature	2	3987	1.788130186
14	67	211.jpg	nature	1	1011	1.621901633
14	68	444.jpg	nature	3	2532	1.789281419
14	69	422.jpg	nature	3	1460	1.846880331
14	70	135.jpg	urban	4	2292	1.591739243
14	71	323.jpg	urban	5	4004	1.549574593
14	72	143.jpg	urban	4	4052	1.576045652
14	73	341.jpg	urban	2	3875	1.443861146
14	74	313.jpg	urban	1	1108	1.77616703
14	75	455.jpg	nature	2	3748	1.811386502
14	76	412.jpg	nature	2	1715	1.748956589
14	77	232.jpg	nature	5	2196	1.799486915
14	78	155.jpg	urban	1	4100	1.653148901
14	79	132.jpg	urban	1	852	1.748840299
14	80	113.jpg	urban	1	2771	1.645138114
14	81	234.jpg	nature	2	1780	1.813255698
14	82	334.jpg	urban	4	3156	1.678176847
14	83	215.jpg	nature	1	1332	1.801341904
14	84	243.jpg	nature	5	2531	1.705529692
14	85	312.jpg	urban	3	3860	1.528815821
14	86	251.jpg	nature	3	2531	1.778566981
14	87	351.jpg	urban	1	1636	1.585712469
14	88	413.jpg	nature	3	2483	1.808699241
14	89	245.jpg	nature	5	1604	1.763153726
14	90	224.jpg	nature	3	1620	1.831555646
14	91	331.jpg	urban	3	3876	1.493992651
14	92	452.jpg	nature	2	2612	1.767798374
14	93	133.jpg	urban	1	1684	1.7238978
14	94	115.jpg	urban	5	4066	1.639351821
14	95	342.jpg	urban	1	2804	1.701199118
14	96	311.jpg	urban	2	3827	1.568913785
14	97	421.jpg	nature	1	900	1.736115906
14	98	221.jpg	nature	2	2100	1.684375627
14	99	134.jpg	urban	1	2163	1.578353395
14	100	131.jpg	urban	1	739	1.673762803
15	1	315.jpg	urban	7	4923	1.68186833
15	2	141.jpg	urban	3	1794	1.558414023
15	3	415.jpg	nature	7	2309	1.739909503
15	4	353.jpg	urban	2	4259	1.787399981
15	5	341.jpg	urban	4	4077	1.443861146
15	6	311.jpg	urban	4	2388	1.568913785
15	7	151.jpg	urban	4	3982	1.694595917
15	8	243.jpg	nature	6	3394	1.705529692
15	9	114.jpg	urban	7	1842	1.632883099
15	10	125.jpg	urban	1	4595	1.761354875
15	11	122.jpg	urban	3	2900	1.647338315
15	12	134.jpg	urban	1	1667	1.578353395
15	13	223.jpg	nature	1	4083	1.655478858
15	14	245.jpg	nature	2	1603	1.763153726
15	15	155.jpg	urban	1	930	1.653148901
15	16	323.jpg	urban	5	2899	1.549574593
15	17	445.jpg	nature	2	1907	1.773215308
15	18	453.jpg	nature	3	1012	1.733683066
15	19	232.jpg	nature	2	1331	1.799486915
15	20	251.jpg	nature	2	2915	1.778566981
15	21	322.jpg	urban	3	1091	1.663075705
15	22	412.jpg	nature	1	1763	1.748956589
15	23	152.jpg	urban	2	1027	1.540526452
15	24	432.jpg	nature	3	1203	1.755338365
15	25	132.jpg	urban	1	1492	1.748840299
15	26	314.jpg	urban	1	1171	1.675397849
15	27	354.jpg	urban	1	3284	1.635021587
15	28	443.jpg	nature	3	1684	1.820704385
15	29	213.jpg	nature	2	2050	1.774558212
15	30	313.jpg	urban	1	1204	1.77616703
15	31	411.jpg	nature	1	3028	1.424814887
15	32	454.jpg	nature	3	2004	1.780578411
15	33	312.jpg	urban	3	2051	1.528815821
15	34	252.jpg	nature	1	2659	1.784674206
15	35	422.jpg	nature	2	1763	1.846880331
15	36	332.jpg	urban	3	2163	1.456334671
15	37	121.jpg	urban	2	2659	1.528385933
15	38	145.jpg	urban	1	946	1.586609096
15	39	254.jpg	nature	3	1587	1.768326763
15	40	154.jpg	urban	3	1555	1.405754822
15	41	424.jpg	nature	2	2852	1.822966514
15	42	334.jpg	urban	3	2338	1.678176847
15	43	135.jpg	urban	1	1843	1.591739243
15	44	253.jpg	nature	3	3155	1.821839945
15	45	321.jpg	urban	2	2307	1.521375271
15	46	224.jpg	nature	3	3347	1.831555646
15	47	214.jpg	nature	2	1907	1.788130186
15	48	452.jpg	nature	2	915	1.767798374
15	49	431.jpg	nature	3	1859	1.476668112
15	50	435.jpg	nature	3	1604	1.605561905
15	51	222.jpg	nature	3	2803	1.80162762
15	52	231.jpg	nature	3	4403	1.686429536
15	53	344.jpg	urban	2	2355	1.486211295
15	54	212.jpg	nature	3	2260	1.826512
15	55	112.jpg	urban	2	2147	1.556718216
15	56	324.jpg	urban	2	4499	1.611058699
15	57	211.jpg	nature	3	1731	1.621901633
15	58	442.jpg	nature	1	3684	1.739825774
15	59	331.jpg	urban	3	1907	1.493992651
15	60	425.jpg	nature	2	2515	1.711803805
15	61	123.jpg	urban	2	1250	1.665567591
15	62	325.jpg	urban	2	1427	1.52092905
15	63	233.jpg	nature	4	2195	1.808493816
15	64	153.jpg	urban	3	1764	1.592608609
15	65	434.jpg	nature	3	2284	1.714675531
15	66	111.jpg	urban	3	2675	1.721820296
15	67	413.jpg	nature	2	2739	1.808699241
15	68	345.jpg	urban	2	3572	1.68253359
15	69	335.jpg	urban	1	2052	1.588638715
15	70	143.jpg	urban	1	2051	1.576045652
15	71	244.jpg	nature	4	1267	1.834544638
15	72	414.jpg	nature	3	3555	1.717060349
15	73	333.jpg	urban	1	1154	1.722458598
15	74	433.jpg	nature	4	1780	1.74569553
15	75	455.jpg	nature	3	2932	1.811386502
15	76	421.jpg	nature	3	2595	1.736115906
15	77	352.jpg	urban	4	3011	1.63087562
15	78	234.jpg	nature	3	1491	1.813255698
15	79	351.jpg	urban	1	867	1.585712469
15	80	142.jpg	urban	1	835	1.648801811
15	81	342.jpg	urban	1	707	1.701199118
15	82	235.jpg	nature	3	2370	1.725180612
15	83	115.jpg	urban	1	3267	1.639351821
15	84	423.jpg	nature	4	1603	1.704911387
15	85	241.jpg	nature	3	980	1.619600705
15	86	215.jpg	nature	2	995	1.801341904
15	87	113.jpg	urban	1	915	1.645138114
15	88	343.jpg	urban	1	595	1.716789094
15	89	131.jpg	urban	1	579	1.673762803
15	90	221.jpg	nature	2	4772	1.684375627
15	91	355.jpg	urban	1	1523	1.577014049
15	92	124.jpg	urban	1	1187	1.676720867
15	93	144.jpg	urban	1	3363	1.758657536
15	94	444.jpg	nature	4	3491	1.789281419
15	95	133.jpg	urban	2	1565	1.7238978
15	96	451.jpg	nature	2	2419	1.634464413
15	97	441.jpg	nature	3	1395	1.689696093
15	98	225.jpg	nature	4	2898	1.802777961
15	99	242.jpg	nature	5	2323	1.784569034
15	100	255.jpg	nature	2	4034	1.846446588
16	1	425.jpg	nature	2	737	1.711803805
16	2	152.jpg	urban	4	2858	1.540526452
16	3	414.jpg	nature	3	2466	1.717060349
16	4	132.jpg	urban	3	2466	1.748840299
16	5	124.jpg	urban	2	2403	1.676720867
16	6	224.jpg	nature	2	2419	1.831555646
16	7	212.jpg	nature	2	3107	1.826512
16	8	244.jpg	nature	2	2035	1.834544638
16	9	235.jpg	nature	2	1314	1.725180612
16	10	412.jpg	nature	2	1666	1.748956589
16	11	345.jpg	urban	2	1347	1.68253359
16	12	243.jpg	nature	2	1010	1.705529692
16	13	313.jpg	urban	2	1394	1.77616703
16	14	455.jpg	nature	2	1235	1.811386502
16	15	112.jpg	urban	3	2594	1.556718216
16	16	334.jpg	urban	2	1587	1.678176847
16	17	142.jpg	urban	2	1170	1.648801811
16	18	134.jpg	urban	2	2066	1.578353395
16	19	155.jpg	urban	2	1235	1.653148901
16	20	133.jpg	urban	3	2212	1.7238978
16	21	344.jpg	urban	4	2162	1.486211295
16	22	332.jpg	urban	3	2403	1.456334671
16	23	355.jpg	urban	4	1811	1.577014049
16	24	312.jpg	urban	3	2258	1.528815821
16	25	325.jpg	urban	4	2691	1.52092905
16	26	331.jpg	urban	3	2931	1.493992651
16	27	422.jpg	nature	3	1875	1.846880331
16	28	144.jpg	urban	2	2211	1.758657536
16	29	314.jpg	urban	3	2003	1.675397849
16	30	451.jpg	nature	2	2067	1.634464413
16	31	234.jpg	nature	2	1139	1.813255698
16	32	223.jpg	nature	2	818	1.655478858
16	33	415.jpg	nature	2	1091	1.739909503
16	34	333.jpg	urban	2	1587	1.722458598
16	35	351.jpg	urban	2	1123	1.585712469
16	36	125.jpg	urban	2	1010	1.761354875
16	37	113.jpg	urban	2	1043	1.645138114
16	38	253.jpg	nature	2	851	1.821839945
16	39	121.jpg	urban	4	2131	1.528385933
16	40	323.jpg	urban	4	1379	1.549574593
16	41	245.jpg	nature	4	1427	1.763153726
16	42	431.jpg	nature	3	2132	1.476668112
16	43	225.jpg	nature	2	1554	1.802777961
16	44	213.jpg	nature	2	1186	1.774558212
16	45	154.jpg	urban	4	1316	1.405754822
16	46	432.jpg	nature	3	2643	1.755338365
16	47	311.jpg	urban	3	3187	1.568913785
16	48	153.jpg	urban	3	2275	1.592608609
16	49	433.jpg	nature	2	1987	1.74569553
16	50	424.jpg	nature	2	768	1.822966514
16	51	321.jpg	urban	2	1282	1.521375271
16	52	232.jpg	nature	2	722	1.799486915
16	53	215.jpg	nature	2	1056	1.801341904
16	54	254.jpg	nature	2	1425	1.768326763
16	55	441.jpg	nature	2	1329	1.689696093
16	56	111.jpg	urban	4	1665	1.721820296
16	57	341.jpg	urban	4	1570	1.443861146
16	58	211.jpg	nature	3	2514	1.621901633
16	59	233.jpg	nature	2	1618	1.808493816
16	60	222.jpg	nature	2	946	1.80162762
16	61	444.jpg	nature	2	1297	1.789281419
16	62	354.jpg	urban	2	1586	1.635021587
16	63	411.jpg	nature	2	995	1.424814887
16	64	123.jpg	urban	2	2194	1.665567591
16	65	131.jpg	urban	2	1213	1.673762803
16	66	353.jpg	urban	2	3059	1.787399981
16	67	352.jpg	urban	5	2002	1.63087562
16	68	423.jpg	nature	3	1667	1.704911387
16	69	443.jpg	nature	2	2432	1.820704385
16	70	231.jpg	nature	2	1426	1.686429536
16	71	151.jpg	urban	2	1874	1.694595917
16	72	315.jpg	urban	2	704	1.68186833
16	73	242.jpg	nature	2	833	1.784569034
16	74	452.jpg	nature	2	736	1.767798374
16	75	141.jpg	urban	3	2690	1.558414023
16	76	114.jpg	urban	1	2145	1.632883099
16	77	122.jpg	urban	3	1971	1.647338315
16	78	435.jpg	nature	3	1346	1.605561905
16	79	214.jpg	nature	2	2878	1.788130186
16	80	252.jpg	nature	2	898	1.784674206
16	81	445.jpg	nature	2	1027	1.773215308
16	82	135.jpg	urban	2	2254	1.591739243
16	83	115.jpg	urban	2	1808	1.639351821
16	84	335.jpg	urban	4	2693	1.588638715
16	85	324.jpg	urban	4	2366	1.611058699
16	86	322.jpg	urban	5	2225	1.663075705
16	87	413.jpg	nature	2	1939	1.808699241
16	88	255.jpg	nature	2	1074	1.846446588
16	89	453.jpg	nature	2	463	1.733683066
16	90	454.jpg	nature	2	627	1.780578411
16	91	221.jpg	nature	2	2675	1.684375627
16	92	434.jpg	nature	3	3106	1.714675531
16	93	343.jpg	urban	2	1250	1.716789094
16	94	145.jpg	urban	2	850	1.586609096
16	95	143.jpg	urban	2	915	1.576045652
16	96	251.jpg	nature	2	1283	1.778566981
16	97	342.jpg	urban	2	1409	1.701199118
16	98	442.jpg	nature	2	723	1.739825774
16	99	241.jpg	nature	3	1330	1.619600705
16	100	421.jpg	nature	2	2467	1.736115906
17	1	153.jpg	urban	1	4045	1.592608609
17	2	252.jpg	nature	1	1187	1.784674206
17	3	311.jpg	urban	2	2290	1.568913785
17	4	445.jpg	nature	1	1538	1.773215308
17	5	243.jpg	nature	1	1169	1.705529692
17	6	323.jpg	urban	2	3506	1.549574593
17	7	244.jpg	nature	1	1106	1.834544638
17	8	423.jpg	nature	1	1074	1.704911387
17	9	324.jpg	urban	3	2786	1.611058699
17	10	342.jpg	urban	2	1715	1.701199118
17	11	152.jpg	urban	2	1554	1.540526452
17	12	215.jpg	nature	1	1426	1.801341904
17	13	422.jpg	nature	1	1171	1.846880331
17	14	442.jpg	nature	1	1155	1.739825774
17	15	435.jpg	nature	1	1571	1.605561905
17	16	424.jpg	nature	1	1394	1.822966514
17	17	433.jpg	nature	1	1475	1.74569553
17	18	111.jpg	urban	4	3154	1.721820296
17	19	143.jpg	urban	3	2226	1.576045652
17	20	141.jpg	urban	2	1666	1.558414023
17	21	123.jpg	urban	2	1315	1.665567591
17	22	145.jpg	urban	2	1379	1.586609096
17	23	125.jpg	urban	2	1507	1.761354875
17	24	124.jpg	urban	2	1220	1.676720867
17	25	315.jpg	urban	2	1619	1.68186833
17	26	142.jpg	urban	2	994	1.648801811
17	27	253.jpg	nature	1	978	1.821839945
17	28	415.jpg	nature	1	850	1.739909503
17	29	352.jpg	urban	2	1539	1.63087562
17	30	214.jpg	nature	1	1090	1.788130186
17	31	242.jpg	nature	1	978	1.784569034
17	32	254.jpg	nature	1	1011	1.768326763
17	33	344.jpg	urban	2	2002	1.486211295
17	34	121.jpg	urban	2	1491	1.528385933
17	35	314.jpg	urban	1	1907	1.675397849
17	36	454.jpg	nature	1	1938	1.780578411
17	37	451.jpg	nature	1	722	1.634464413
17	38	112.jpg	urban	2	2162	1.556718216
17	39	343.jpg	urban	1	2530	1.716789094
17	40	251.jpg	nature	1	1217	1.778566981
17	41	234.jpg	nature	1	1026	1.813255698
17	42	134.jpg	urban	1	2722	1.578353395
17	43	421.jpg	nature	1	1154	1.736115906
17	44	443.jpg	nature	1	1651	1.820704385
17	45	441.jpg	nature	1	1138	1.689696093
17	46	333.jpg	urban	1	2163	1.722458598
17	47	212.jpg	nature	1	819	1.826512
17	48	155.jpg	urban	1	1490	1.653148901
17	49	233.jpg	nature	1	802	1.808493816
17	50	351.jpg	urban	1	1298	1.585712469
17	51	321.jpg	urban	1	1187	1.521375271
17	52	224.jpg	nature	1	947	1.831555646
17	53	411.jpg	nature	1	1202	1.424814887
17	54	131.jpg	urban	1	1474	1.673762803
17	55	113.jpg	urban	1	1634	1.645138114
17	56	425.jpg	nature	1	1043	1.711803805
17	57	353.jpg	urban	1	1507	1.787399981
17	58	225.jpg	nature	1	1362	1.802777961
17	59	313.jpg	urban	2	1635	1.77616703
17	60	241.jpg	nature	1	1121	1.619600705
17	61	455.jpg	nature	1	1027	1.811386502
17	62	115.jpg	urban	2	1506	1.639351821
17	63	154.jpg	urban	2	1747	1.405754822
17	64	222.jpg	nature	1	1122	1.80162762
17	65	432.jpg	nature	1	1443	1.755338365
17	66	211.jpg	nature	1	1171	1.621901633
17	67	235.jpg	nature	1	1666	1.725180612
17	68	331.jpg	urban	2	1891	1.493992651
17	69	444.jpg	nature	1	1059	1.789281419
17	70	133.jpg	urban	3	1842	1.7238978
17	71	325.jpg	urban	2	1763	1.52092905
17	72	322.jpg	urban	2	1826	1.663075705
17	73	122.jpg	urban	2	2898	1.647338315
17	74	341.jpg	urban	3	2449	1.443861146
17	75	414.jpg	nature	2	2340	1.717060349
17	76	453.jpg	nature	1	1634	1.733683066
17	77	332.jpg	urban	2	2720	1.456334671
17	78	355.jpg	urban	2	2776	1.577014049
17	79	312.jpg	urban	2	1297	1.528815821
17	80	151.jpg	urban	2	2190	1.694595917
17	81	144.jpg	urban	1	1966	1.758657536
17	82	223.jpg	nature	1	1007	1.655478858
17	83	412.jpg	nature	1	1074	1.748956589
17	84	354.jpg	urban	2	1650	1.635021587
17	85	132.jpg	urban	2	1409	1.748840299
17	86	452.jpg	nature	1	835	1.767798374
17	87	231.jpg	nature	1	1171	1.686429536
17	88	334.jpg	urban	3	2272	1.678176847
17	89	434.jpg	nature	2	1727	1.714675531
17	90	335.jpg	urban	1	2851	1.588638715
17	91	135.jpg	urban	2	2305	1.591739243
17	92	245.jpg	nature	1	956	1.763153726
17	93	431.jpg	nature	1	848	1.476668112
17	94	255.jpg	nature	1	1170	1.846446588
17	95	114.jpg	urban	1	3503	1.632883099
17	96	221.jpg	nature	1	1089	1.684375627
17	97	232.jpg	nature	1	673	1.799486915
17	98	345.jpg	urban	2	1632	1.68253359
17	99	413.jpg	nature	1	1474	1.808699241
17	100	213.jpg	nature	1	898	1.774558212
18	1	422.jpg	nature	2	818	1.846880331
18	2	321.jpg	urban	3	666	1.521375271
18	3	342.jpg	urban	1	1828	1.701199118
18	4	333.jpg	urban	1	996	1.722458598
18	5	113.jpg	urban	2	755	1.645138114
18	6	443.jpg	nature	2	1715	1.820704385
18	7	114.jpg	urban	2	914	1.632883099
18	8	124.jpg	urban	3	1540	1.676720867
18	9	134.jpg	urban	3	1011	1.578353395
18	10	313.jpg	urban	3	1124	1.77616703
18	11	254.jpg	nature	2	994	1.768326763
18	12	153.jpg	urban	4	1795	1.592608609
18	13	441.jpg	nature	3	1268	1.689696093
18	14	244.jpg	nature	2	1426	1.834544638
18	15	351.jpg	urban	1	1156	1.585712469
18	16	332.jpg	urban	4	1796	1.456334671
18	17	433.jpg	nature	1	963	1.74569553
18	18	454.jpg	nature	3	1012	1.780578411
18	19	311.jpg	urban	4	2244	1.568913785
18	20	345.jpg	urban	4	2084	1.68253359
18	21	354.jpg	urban	4	1171	1.635021587
18	22	154.jpg	urban	5	1171	1.405754822
18	23	225.jpg	nature	2	1636	1.802777961
18	24	115.jpg	urban	2	1026	1.639351821
18	25	214.jpg	nature	3	1507	1.788130186
18	26	341.jpg	urban	5	1156	1.443861146
18	27	414.jpg	nature	3	1972	1.717060349
18	28	211.jpg	nature	2	772	1.621901633
18	29	324.jpg	urban	2	1156	1.611058699
18	30	122.jpg	urban	3	1123	1.647338315
18	31	135.jpg	urban	3	1105	1.591739243
18	32	155.jpg	urban	2	675	1.653148901
18	33	224.jpg	nature	1	804	1.831555646
18	34	423.jpg	nature	1	963	1.704911387
18	35	233.jpg	nature	2	915	1.808493816
18	36	142.jpg	urban	3	900	1.648801811
18	37	434.jpg	nature	3	1458	1.714675531
18	38	245.jpg	nature	2	1172	1.763153726
18	39	322.jpg	urban	4	1459	1.663075705
18	40	253.jpg	nature	2	1923	1.821839945
18	41	343.jpg	urban	3	1026	1.716789094
18	42	411.jpg	nature	2	1283	1.424814887
18	43	421.jpg	nature	1	916	1.736115906
18	44	455.jpg	nature	2	819	1.811386502
18	45	212.jpg	nature	3	562	1.826512
18	46	213.jpg	nature	2	579	1.774558212
18	47	331.jpg	urban	4	1619	1.493992651
18	48	223.jpg	nature	3	980	1.655478858
18	49	152.jpg	urban	5	2067	1.540526452
18	50	252.jpg	nature	2	948	1.784674206
18	51	424.jpg	nature	2	820	1.822966514
18	52	221.jpg	nature	3	1284	1.684375627
18	53	352.jpg	urban	4	1252	1.63087562
18	54	132.jpg	urban	4	754	1.748840299
18	55	125.jpg	urban	3	708	1.761354875
18	56	243.jpg	nature	2	2420	1.705529692
18	57	315.jpg	urban	2	1267	1.68186833
18	58	222.jpg	nature	2	644	1.80162762
18	59	335.jpg	urban	4	1460	1.588638715
18	60	131.jpg	urban	1	1459	1.673762803
18	61	242.jpg	nature	2	883	1.784569034
18	62	312.jpg	urban	3	883	1.528815821
18	63	121.jpg	urban	4	916	1.528385933
18	64	144.jpg	urban	2	820	1.758657536
18	65	111.jpg	urban	3	611	1.721820296
18	66	444.jpg	nature	2	884	1.789281419
18	67	432.jpg	nature	2	739	1.755338365
18	68	431.jpg	nature	2	1172	1.476668112
18	69	453.jpg	nature	1	883	1.733683066
18	70	314.jpg	urban	2	1332	1.675397849
18	71	251.jpg	nature	2	2132	1.778566981
18	72	452.jpg	nature	2	787	1.767798374
18	73	325.jpg	urban	3	788	1.52092905
18	74	232.jpg	nature	4	1251	1.799486915
18	75	445.jpg	nature	3	835	1.773215308
18	76	334.jpg	urban	4	755	1.678176847
18	77	123.jpg	urban	4	867	1.665567591
18	78	235.jpg	nature	3	692	1.725180612
18	79	344.jpg	urban	4	1140	1.486211295
18	80	355.jpg	urban	5	1011	1.577014049
18	81	241.jpg	nature	5	2260	1.619600705
18	82	451.jpg	nature	4	723	1.634464413
18	83	412.jpg	nature	3	947	1.748956589
18	84	234.jpg	nature	2	644	1.813255698
18	85	442.jpg	nature	1	611	1.739825774
18	86	145.jpg	urban	4	1763	1.586609096
18	87	231.jpg	nature	3	692	1.686429536
18	88	143.jpg	urban	3	897	1.576045652
18	89	141.jpg	urban	3	1250	1.558414023
18	90	133.jpg	urban	3	1156	1.7238978
18	91	413.jpg	nature	3	1027	1.808699241
18	92	435.jpg	nature	3	804	1.605561905
18	93	425.jpg	nature	3	484	1.711803805
18	94	112.jpg	urban	4	802	1.556718216
18	95	151.jpg	urban	3	452	1.694595917
18	96	415.jpg	nature	3	499	1.739909503
18	97	215.jpg	nature	3	420	1.801341904
18	98	323.jpg	urban	3	708	1.549574593
18	99	255.jpg	nature	2	1876	1.846446588
18	100	353.jpg	urban	4	739	1.787399981
19	1	232.jpg	nature	4	4302	1.799486915
19	2	445.jpg	nature	3	1815	1.773215308
19	3	242.jpg	nature	2	2515	1.784569034
19	4	245.jpg	nature	4	1427	1.763153726
19	5	355.jpg	urban	3	2899	1.577014049
19	6	154.jpg	urban	6	3667	1.405754822
19	7	414.jpg	nature	1	1395	1.717060349
19	8	113.jpg	urban	1	1139	1.645138114
19	9	153.jpg	urban	5	2291	1.592608609
19	10	114.jpg	urban	1	3347	1.632883099
19	11	431.jpg	nature	3	4323	1.476668112
19	12	255.jpg	nature	2	3475	1.846446588
19	13	432.jpg	nature	2	2963	1.755338365
19	14	331.jpg	urban	7	1954	1.493992651
19	15	214.jpg	nature	1	1251	1.788130186
19	16	155.jpg	urban	1	883	1.653148901
19	17	313.jpg	urban	2	2163	1.77616703
19	18	142.jpg	urban	3	1714	1.648801811
19	19	441.jpg	nature	4	4083	1.689696093
19	20	135.jpg	urban	1	1523	1.591739243
19	21	321.jpg	urban	5	2420	1.521375271
19	22	152.jpg	urban	4	3987	1.540526452
19	23	121.jpg	urban	4	3923	1.528385933
19	24	213.jpg	nature	1	1139	1.774558212
19	25	422.jpg	nature	4	1312	1.846880331
19	26	344.jpg	urban	3	2974	1.486211295
19	27	342.jpg	urban	3	2820	1.701199118
19	28	314.jpg	urban	2	1890	1.675397849
19	29	244.jpg	nature	4	1907	1.834544638
19	30	144.jpg	urban	3	2371	1.758657536
19	31	234.jpg	nature	3	1907	1.813255698
19	32	412.jpg	nature	1	1779	1.748956589
19	33	131.jpg	urban	1	2308	1.673762803
19	34	224.jpg	nature	2	1715	1.831555646
19	35	424.jpg	nature	5	1443	1.822966514
19	36	434.jpg	nature	6	1715	1.714675531
19	37	252.jpg	nature	3	1507	1.784674206
19	38	333.jpg	urban	2	2643	1.722458598
19	39	123.jpg	urban	6	2515	1.665567591
19	40	415.jpg	nature	2	1843	1.739909503
19	41	215.jpg	nature	2	1348	1.801341904
19	42	112.jpg	urban	3	2755	1.556718216
19	43	115.jpg	urban	3	3651	1.639351821
19	44	225.jpg	nature	3	2483	1.802777961
19	45	311.jpg	urban	3	1987	1.568913785
19	46	453.jpg	nature	4	2611	1.733683066
19	47	324.jpg	urban	5	2995	1.611058699
19	48	151.jpg	urban	5	2163	1.694595917
19	49	251.jpg	nature	6	2275	1.778566981
19	50	442.jpg	nature	2	1779	1.739825774
19	51	132.jpg	urban	1	1507	1.748840299
19	52	443.jpg	nature	3	1732	1.820704385
19	53	455.jpg	nature	1	1699	1.811386502
19	54	421.jpg	nature	7	3875	1.736115906
19	55	413.jpg	nature	4	1395	1.808699241
19	56	233.jpg	nature	5	2509	1.808493816
19	57	343.jpg	urban	5	1667	1.716789094
19	58	335.jpg	urban	3	2629	1.588638715
19	59	145.jpg	urban	4	2082	1.586609096
19	60	231.jpg	nature	2	3363	1.686429536
19	61	433.jpg	nature	5	1539	1.74569553
19	62	452.jpg	nature	2	1587	1.767798374
19	63	352.jpg	urban	7	2931	1.63087562
19	64	253.jpg	nature	3	2083	1.821839945
19	65	223.jpg	nature	2	1363	1.655478858
19	66	212.jpg	nature	4	1394	1.826512
19	67	351.jpg	urban	1	1219	1.585712469
19	68	425.jpg	nature	5	1459	1.711803805
19	69	325.jpg	urban	1	3491	1.52092905
19	70	454.jpg	nature	3	1171	1.780578411
19	71	451.jpg	nature	3	2499	1.634464413
19	72	323.jpg	urban	7	1988	1.549574593
19	73	435.jpg	nature	7	1747	1.605561905
19	74	241.jpg	nature	5	3124	1.619600705
19	75	211.jpg	nature	3	2467	1.621901633
19	76	235.jpg	nature	5	2541	1.725180612
19	77	141.jpg	urban	6	2547	1.558414023
19	78	254.jpg	nature	4	1347	1.768326763
19	79	353.jpg	urban	6	2451	1.787399981
19	80	221.jpg	nature	4	1955	1.684375627
19	81	143.jpg	urban	3	2930	1.576045652
19	82	411.jpg	nature	2	1907	1.424814887
19	83	243.jpg	nature	6	1555	1.705529692
19	84	122.jpg	urban	5	1908	1.647338315
19	85	312.jpg	urban	7	1331	1.528815821
19	86	124.jpg	urban	7	2067	1.676720867
19	87	423.jpg	nature	6	2917	1.704911387
19	88	134.jpg	urban	2	1971	1.578353395
19	89	341.jpg	urban	4	2867	1.443861146
19	90	332.jpg	urban	5	1556	1.456334671
19	91	322.jpg	urban	6	1747	1.663075705
19	92	334.jpg	urban	4	2899	1.678176847
19	93	444.jpg	nature	4	1715	1.789281419
19	94	133.jpg	urban	3	1458	1.7238978
19	95	345.jpg	urban	5	1347	1.68253359
19	96	315.jpg	urban	1	1603	1.68186833
19	97	111.jpg	urban	2	3012	1.721820296
19	98	125.jpg	urban	4	1491	1.761354875
19	99	222.jpg	nature	4	3027	1.80162762
19	100	354.jpg	urban	1	1331	1.635021587
20	1	432.jpg	nature	2	2959	1.755338365
20	2	255.jpg	nature	2	2743	1.846446588
20	3	215.jpg	nature	1	3107	1.801341904
20	4	135.jpg	urban	3	3411	1.591739243
20	5	223.jpg	nature	2	2515	1.655478858
20	6	342.jpg	urban	3	3108	1.701199118
20	7	233.jpg	nature	3	2114	1.808493816
20	8	325.jpg	urban	5	363	1.52092905
20	9	312.jpg	urban	3	3203	1.528815821
20	10	143.jpg	urban	3	2899	1.576045652
20	11	451.jpg	nature	2	1571	1.634464413
20	12	153.jpg	urban	5	2788	1.592608609
20	13	324.jpg	urban	6	1859	1.611058699
20	14	134.jpg	urban	5	2547	1.578353395
20	15	211.jpg	nature	3	2355	1.621901633
20	16	333.jpg	urban	2	2690	1.722458598
20	17	341.jpg	urban	4	2979	1.443861146
20	18	151.jpg	urban	3	2610	1.694595917
20	19	434.jpg	nature	3	2867	1.714675531
20	20	224.jpg	nature	2	2274	1.831555646
20	21	415.jpg	nature	1	1492	1.739909503
20	22	254.jpg	nature	2	2068	1.768326763
20	23	344.jpg	urban	4	2834	1.486211295
20	24	423.jpg	nature	4	3459	1.704911387
20	25	313.jpg	urban	3	2643	1.77616703
20	26	321.jpg	urban	3	2307	1.521375271
20	27	332.jpg	urban	4	3027	1.456334671
20	28	422.jpg	nature	3	2130	1.846880331
20	29	453.jpg	nature	2	1635	1.733683066
20	30	213.jpg	nature	3	2596	1.774558212
20	31	452.jpg	nature	3	2675	1.767798374
20	32	125.jpg	urban	3	2483	1.761354875
20	33	354.jpg	urban	5	2419	1.635021587
20	34	212.jpg	nature	3	3619	1.826512
20	35	431.jpg	nature	4	2195	1.476668112
20	36	343.jpg	urban	4	2147	1.716789094
20	37	335.jpg	urban	4	2867	1.588638715
20	38	322.jpg	urban	3	2915	1.663075705
20	39	243.jpg	nature	3	2498	1.705529692
20	40	455.jpg	nature	3	1827	1.811386502
20	41	445.jpg	nature	2	2963	1.773215308
20	42	353.jpg	urban	4	3171	1.787399981
20	43	245.jpg	nature	3	2243	1.763153726
20	44	352.jpg	urban	4	3075	1.63087562
20	45	155.jpg	urban	3	2595	1.653148901
20	46	252.jpg	nature	2	1859	1.784674206
20	47	413.jpg	nature	2	2083	1.808699241
20	48	214.jpg	nature	2	2260	1.788130186
20	49	435.jpg	nature	3	1682	1.605561905
20	50	225.jpg	nature	2	2035	1.802777961
20	51	114.jpg	urban	1	2115	1.632883099
20	52	345.jpg	urban	3	2979	1.68253359
20	53	221.jpg	nature	3	3027	1.684375627
20	54	311.jpg	urban	4	3329	1.568913785
20	55	441.jpg	nature	3	4355	1.689696093
20	56	131.jpg	urban	2	3331	1.673762803
20	57	132.jpg	urban	4	2563	1.748840299
20	58	124.jpg	urban	3	3298	1.676720867
20	59	152.jpg	urban	4	2530	1.540526452
20	60	115.jpg	urban	4	3186	1.639351821
20	61	242.jpg	nature	3	2434	1.784569034
20	62	421.jpg	nature	1	2115	1.736115906
20	63	111.jpg	urban	4	3171	1.721820296
20	64	123.jpg	urban	4	3442	1.665567591
20	65	433.jpg	nature	3	2003	1.74569553
20	66	351.jpg	urban	3	3156	1.585712469
20	67	442.jpg	nature	2	1874	1.739825774
20	68	411.jpg	nature	2	1842	1.424814887
20	69	454.jpg	nature	2	1763	1.780578411
20	70	122.jpg	urban	4	2083	1.647338315
20	71	231.jpg	nature	4	3268	1.686429536
20	72	154.jpg	urban	4	2195	1.405754822
20	73	253.jpg	nature	2	2371	1.821839945
20	74	112.jpg	urban	4	3346	1.556718216
20	75	334.jpg	urban	4	4339	1.678176847
20	76	323.jpg	urban	4	2659	1.549574593
20	77	414.jpg	nature	3	2995	1.717060349
20	78	331.jpg	urban	4	1859	1.493992651
20	79	141.jpg	urban	4	2626	1.558414023
20	80	113.jpg	urban	3	3090	1.645138114
20	81	232.jpg	nature	3	2835	1.799486915
20	82	222.jpg	nature	2	2706	1.80162762
20	83	133.jpg	urban	4	2146	1.7238978
20	84	424.jpg	nature	2	2259	1.822966514
20	85	145.jpg	urban	4	2195	1.586609096
20	86	121.jpg	urban	4	2579	1.528385933
20	87	234.jpg	nature	2	3443	1.813255698
20	88	144.jpg	urban	4	2370	1.758657536
20	89	251.jpg	nature	3	4210	1.778566981
20	90	315.jpg	urban	3	3666	1.68186833
20	91	244.jpg	nature	3	3667	1.834544638
20	92	355.jpg	urban	4	2467	1.577014049
20	93	425.jpg	nature	3	2253	1.711803805
20	94	443.jpg	nature	3	2690	1.820704385
20	95	412.jpg	nature	2	2420	1.748956589
20	96	235.jpg	nature	2	2130	1.725180612
20	97	241.jpg	nature	3	2243	1.619600705
20	98	142.jpg	urban	3	1859	1.648801811
20	99	314.jpg	urban	4	3411	1.675397849
[truncated: 3,201 more rows]
