# Supplementary material for: Using smartphone accelerometry to assess the relationship between cognitive load and gait dynamics during outdoor walking
Source: Sci Rep. 2019 Feb 28;9:3119. doi: 10.1038/s41598-019-39718-w (PMC6395667; doi:10.1038/s41598-019-39718-w)
Supplement: Supplementary file 3 — Supplementary Data S3 [file 41598_2019_39718_MOESM3_ESM.csv]

id	age	sex	height	time	time_diff	checkpoint	num_steps	cadence	step_mean	step_sd	step_cov	step_reg	stride_reg	fd	total_pedestrians	age_z	height_z	num_steps_z	cadence_z	step_mean_z	step_sd_z	step_cov_z	step_reg_z	stride_reg_z	fd_z	total_pedestrians_z	fd_z_mean	fd_z_dev
2	21	Female	159	1.47E+12		1	19	114.5383302	514.2222222	14.16786487	0.027552028	0.875728868	0.841046477	1.68634457	3	-0.65763011	-0.800327322	-0.051652944	-0.062733995	-0.180094209	-0.58384302	-0.568368316	-0.240809448	-1.493798708	-0.197784536	-0.213547788	-0.400039754	0.202255218
2	21	Female	159	1.47E+12	37.884	2	20	120.542441	498.5789474	11.40321187	0.022871427	0.920452726	0.90904226	1.712516773	2	-0.65763011	-0.800327322	0.567362493	0.566883669	-0.539831082	-0.769525666	-0.733138383	0.427914177	-0.00649106	0.187229389	-0.55658732	-0.400039754	0.587269143
2	21	Female	159	1.47E+12	82.314	4	20	120.5303335	500.2631579	13.11424338	0.02621469	0.899128208	0.883533428	1.700664651	3	-0.65763011	-0.800327322	0.567362493	0.565614021	-0.501100532	-0.654607498	-0.615446306	0.10906403	-0.564459201	0.012875233	-0.213547788	-0.400039754	0.412914987
2	21	Female	159	1.47E+12	33.785	5	20	122.1374046	505.3684211	10.66331896	0.02110009	0.879396383	0.895669811	1.711350092	4	-0.65763011	-0.800327322	0.567362493	0.734138619	-0.383698555	-0.819219163	-0.795494339	-0.185971742	-0.298993681	0.170066575	0.129491744	-0.400039754	0.570106329
2	21	Female	159	1.47E+12	32.017	6	20	120.06003	501.7894737	11.43208296	0.022782628	0.913427069	0.856081165	1.700392577	3	-0.65763011	-0.800327322	0.567362493	0.516295918	-0.466000972	-0.767586595	-0.736264341	0.322864597	-1.164937032	0.008872812	-0.213547788	-0.400039754	0.408912566
2	21	Female	159	1.47E+12	35.479	7	20	120.5061257	492.1578947	13.33875698	0.027102597	0.889038669	0.894586	1.611502706	4	-0.65763011	-0.800327322	0.567362493	0.563075491	-0.687491301	-0.639528471	-0.584189522	-0.041797589	-0.32270045	-1.298767894	0.129491744	-0.400039754	-0.898728141
2	21	Female	159	1.47E+12	32.305	8	20	120.4214752	493.2631579	9.413551851	0.019084239	0.879066697	0.856919933	1.594162935	4	-0.65763011	-0.800327322	0.567362493	0.554198657	-0.662074378	-0.903157387	-0.866457853	-0.190901294	-1.146590223	-1.553849729	0.129491744	-0.400039754	-1.153809975
2	21	Female	159	1.47E+12	42.263	9	20	120.4577394	494.8421053	16.92790645	0.034208703	0.886379892	0.902358423	1.691227875	3	-0.65763011	-0.800327322	0.567362493	0.558001487	-0.625764488	-0.398470092	-0.334034986	-0.081552369	-0.152690146	-0.125947249	-0.213547788	-0.400039754	0.274092505
2	21	Female	159	1.47E+12	29.088	10	19	114.4118828	511.3888889	14.52254527	0.028398242	0.849834927	0.886712186	1.645200103	5	-0.65763011	-0.800327322	-0.051652944	-0.075993827	-0.24525029	-0.560021588	-0.538579246	-0.6279829	-0.494928543	-0.803052386	0.472531276	-0.400039754	-0.403012632
4	27	Female	156	1.47E+12		1	20	120.6272618	500.2105263	23.35442919	0.0466892	0.873071592	0.8444392	1.664905189	7	0.205791573	-1.07099505	0.567362493	0.575778352	-0.502310862	0.033155052	0.105312952	-0.280541782	-1.419587881	-0.513174889	1.158610339	0.147574871	-0.66074976
4	27	Female	156	1.47E+12	43.521	2	20	120.0480192	498.6842105	13.6923053	0.027456866	0.916920555	0.936927515	1.749754243	9	0.205791573	-1.07099505	0.567362493	0.515036411	-0.537410422	-0.615783072	-0.571718285	0.375100178	0.60345784	0.73502219	1.844689403	0.147574871	0.587447319
4	27	Female	156	1.47E+12	36.924	3	20	120.4456489	494.8421053	14.11704143	0.028528376	0.902788802	0.948080379	1.702165307	6	0.205791573	-1.07099505	0.567362493	0.556733623	-0.625764488	-0.58725648	-0.533998174	0.16379825	0.847410323	0.034951085	0.815570807	0.147574871	-0.112623786
4	27	Female	156	1.47E+12	29.782	4	20	120.4940255	491.8947368	15.16538558	0.030830551	0.86076357	0.813167599	1.708323372	6	0.205791573	-1.07099505	0.567362493	0.561806608	-0.693542949	-0.516846444	-0.45295526	-0.46457477	-2.10360812	0.12554112	0.815570807	0.147574871	-0.022033751
4	27	Female	156	1.47E+12	20.955	5	21	126.607717	488.45	12.4518071	0.025492491	0.888792375	0.897064897	1.744316314	4	0.205791573	-1.07099505	1.186377931	1.20291539	-0.772759026	-0.699098768	-0.640869698	-0.045480236	-0.268478241	0.655025929	0.129491744	0.147574871	0.507451058
4	27	Female	156	1.47E+12	42.837	6	20	120.7243461	497.5789474	15.43173691	0.031013645	0.868632468	0.884367213	1.727908421	3	0.205791573	-1.07099505	0.567362493	0.585959043	-0.562827345	-0.498957465	-0.446509826	-0.346916813	-0.546221392	0.413652768	-0.213547788	0.147574871	0.266077897
4	27	Female	156	1.47E+12	33.039	7	19	114.5038168	502.7222222	11.90147309	0.023674054	0.865097867	0.912849075	1.729834942	6	0.205791573	-1.07099505	-0.051652944	-0.066353218	-0.444551241	-0.736060902	-0.704883685	-0.399767152	0.076777419	0.441993431	0.815570807	0.147574871	0.29441856
4	27	Female	156	1.47E+12	35.913	8	20	120.5303335	497.4210526	15.76910968	0.031701734	0.85067949	0.852998881	1.698854248	11	0.205791573	-1.07099505	0.567362493	0.565614021	-0.566458334	-0.476298467	-0.422287216	-0.615354762	-1.232357464	-0.013757234	2.530768467	0.147574871	-0.161332105
4	27	Female	156	1.47E+12	37.793	9	20	120.5303335	498	10.74586824	0.021578049	0.909740843	0.92548302	1.71951285	3	0.205791573	-1.07099505	0.567362493	0.565614021	-0.553144708	-0.813674898	-0.77866886	0.267747112	0.353126366	0.290147247	-0.213547788	0.147574871	0.142572376
4	27	Female	156	1.47E+12	24.473	10	19	114.4118828	513.3888889	13.20411926	0.025719527	0.841932952	0.891912955	1.652636781	3	0.205791573	-1.07099505	-0.051652944	-0.075993827	-0.199257762	-0.648571156	-0.632877404	-0.746135446	-0.381169391	-0.693652937	-0.213547788	0.147574871	-0.841227808
6	20	Female	150	1.47E+12		1	21	126.5949965	467.15	42.51620279	0.091011887	0.861090909	0.89836086	1.671360119	1	-0.801533724	-1.612330507	1.186377931	1.201581456	-1.262579441	1.320119031	1.665593834	-0.459680314	-0.240130945	-0.418217742	-0.899626852	-0.545457025	0.127239283
6	20	Female	150	1.47E+12	43.239	2	21	128.0878317	467.3	33.17694983	0.070997111	0.881754377	0.964823831	1.766634904	5	-0.801533724	-1.612330507	1.186377931	1.358126766	-1.259130001	0.692865918	0.961018494	-0.150714357	1.213648694	0.983350136	0.472531276	-0.545457025	1.528807161
6	20	Female	150	1.47E+12	36.176	3	21	126.6204402	471.9	36.71089756	0.077793807	0.85353038	0.907772483	1.595302058	0	-0.801533724	-1.612330507	1.186377931	1.204249592	-1.153347188	0.930216777	1.200280962	-0.572727458	-0.034265565	-1.53709231	-1.242666383	-0.545457025	-0.991635285
6	20	Female	150	1.47E+12	31.686	4	21	126.493324	471.75	45.03984347	0.095473966	0.858566185	0.885322984	1.489660245	2	-0.801533724	-1.612330507	1.186377931	1.190919625	-1.156796628	1.489614544	1.822671345	-0.497430695	-0.525315292	-3.091167419	-0.55658732	-0.545457025	-2.545710394
6	20	Female	150	1.47E+12	28.797	5	21	126.493324	472.7	38.46829864	0.081379942	0.860759201	0.896656313	1.669394271	3	-0.801533724	-1.612330507	1.186377931	1.190919625	-1.134950178	1.048249269	1.326522811	-0.464640104	-0.277415406	-0.44713693	-0.213547788	-0.545457025	0.098320095
6	20	Female	150	1.47E+12	33.051	6	21	126.6331658	471.7	46.81143023	0.099239835	0.855255299	0.881343212	1.76560661	6	-0.801533724	-1.612330507	1.186377931	1.205584062	-1.157946441	1.60859979	1.955240329	-0.546935992	-0.612366961	0.968223116	0.815570807	-0.545457025	1.513680141
6	20	Female	150	1.47E+12	34.183	7	20	120.6393888	488.2631579	52.30763465	0.107130005	0.853362979	0.919658537	1.751490187	4	-0.801533724	-1.612330507	0.567362493	0.577050043	-0.777055696	1.977741878	2.232996089	-0.575230486	0.22572437	0.760559302	0.129491744	-0.545457025	1.306016327
6	20	Female	150	1.47E+12	33.222	8	20	120.4819277	482.6842105	42.74286968	0.088552451	0.836441251	0.897207782	1.571976924	1	-0.801533724	-1.612330507	0.567362493	0.560537979	-0.90535064	1.33534268	1.5790149	-0.82824889	-0.265352843	-1.880223598	-0.899626852	-0.545457025	-1.334766573
6	20	Female	150	1.47E+12	43.17	9	20	120.5666633	490.6315789	45.46856696	0.092673543	0.855196118	0.911932408	1.681428159	1	-0.801533724	-1.612330507	0.567362493	0.56942373	-0.722590861	1.51840894	1.724088744	-0.547820878	0.056726676	-0.270108855	-0.899626852	-0.545457025	0.27534817
6	20	Female	150	1.47E+12	26.022	10	20	120.4819277	489.3684211	36.69247811	0.074979252	0.886646337	0.879611043	1.664253895	1	-0.801533724	-1.612330507	0.567362493	0.560537979	-0.751638773	0.92897967	1.101200853	-0.077568399	-0.650255604	-0.522755949	-0.899626852	-0.545457025	0.022701076
8	23	Male	178	1.47E+12		1	19	114.5958987	523.6111111	19.53099784	0.037300579	0.81454784	0.742396706	1.733905192	5	-0.369822882	0.913901624	-0.051652944	-0.056697105	0.035815155	-0.223638423	-0.225192392	-1.155605295	-3.651617223	0.501870037	0.472531276	0.346938618	0.154931419
8	23	Male	178	1.47E+12	45.005	2	19	114.4118828	531.2222222	30.01954096	0.056510326	0.776017114	0.783997901	1.70130753	8	-0.369822882	0.913901624	-0.051652944	-0.075993827	0.210842272	0.480804573	0.451043697	-1.73172749	-2.741652337	0.022332501	1.501649871	0.346938618	-0.324606117
8	23	Male	178	1.47E+12	33.43	3	18	108.509997	537.7647059	24.12109014	0.044854357	0.802289025	0.801777438	1.740608239	3	-0.369822882	0.913901624	-0.670668381	-0.69489172	0.361294951	0.084646373	0.040721426	-1.338902535	-2.352751125	0.600477196	-0.213547788	0.346938618	0.253538578
8	23	Male	178	1.47E+12	33.075	4	19	116.0187258	524.6666667	17.35895542	0.033085684	0.862366678	0.78109232	1.707228969	9	-0.369822882	0.913901624	-0.051652944	0.092506855	0.060088988	-0.369519509	-0.373568349	-0.440604661	-2.805207645	0.109441581	1.844689403	0.346938618	-0.237497037
8	23	Male	178	1.47E+12	31.321	5	18	108.5645356	535.5882353	17.40878353	0.032504044	0.837389114	0.824318345	1.751289122	5	-0.369822882	0.913901624	-0.670668381	-0.689172561	0.31124426	-0.3661729	-0.394043677	-0.814076179	-1.859701977	0.757601472	0.472531276	0.346938618	0.410662854
8	23	Male	178	1.47E+12	34.649	6	19	114.5153189	525.6666667	20.95497819	0.039863624	0.846777204	0.867198153	1.790658595	3	-0.369822882	0.913901624	-0.051652944	-0.065147053	0.083085252	-0.127999498	-0.13496616	-0.673702836	-0.921769285	1.336757749	-0.213547788	0.346938618	0.989819131
8	23	Male	178	1.47E+12	32.86	7	19	114.5843803	517.8888889	18.97334062	0.036635929	0.844206717	0.815056407	1.641760602	4	-0.369822882	0.913901624	-0.051652944	-0.057904968	-0.095774576	-0.261092406	-0.248589917	-0.712137479	-2.062293234	-0.853650185	0.129491744	0.346938618	-1.200588803
8	23	Male	178	1.47E+12	28.43	8	19	114.5728643	528	14.25949976	0.027006628	0.866931311	0.838526626	1.747058389	1	-0.369822882	0.913901624	-0.051652944	-0.059112589	0.136743201	-0.577688538	-0.587567876	-0.372352982	-1.548916741	0.695364026	-0.899626852	0.346938618	0.348425408
8	23	Male	178	1.47E+12	40.524	9	19	114.4808194	512.4444444	21.65441249	0.042257093	0.791415327	0.713166206	1.728904709	7	-0.369822882	0.913901624	-0.051652944	-0.068764823	-0.220976456	-0.081023328	-0.05070944	-1.501489109	-4.290991377	0.428308958	1.158610339	0.346938618	0.081370339
8	23	Male	178	1.47E+12	23.318	10	19	114.6650573	496.7222222	14.10597019	0.028398106	0.869997799	0.87856564	1.691012393	12	-0.369822882	0.913901624	-0.051652944	-0.049444821	-0.582528823	-0.588000058	-0.538584031	-0.326502002	-0.673122244	-0.129117154	2.873807998	0.346938618	-0.476055772
9	42	Male	180	1.47E+12		1	17	102.5744167	595.0625	19.22065539	0.03230023	0.929433747	0.892514919	1.701917048	2	2.364345781	1.094346776	-1.289683818	-1.317322964	1.678930129	-0.244481981	-0.401218503	0.562200917	-0.368002299	0.031298998	-0.55658732	0.16940665	-0.138107652
9	42	Male	180	1.47E+12	48.217	2	17	102.4610748	583.9375	23.35719576	0.039999479	0.912156062	0.904896165	1.747125613	2	2.364345781	1.094346776	-1.289683818	-1.329208497	1.423096697	0.033340863	-0.13018368	0.303860139	-0.097180768	0.696352952	-0.55658732	0.16940665	0.526946303
9	42	Male	180	1.47E+12	37.081	3	16	96.43395279	593.8666667	16.98967006	0.02860856	0.946851917	0.929190014	1.686491493	1	2.364345781	1.094346776	-1.908699256	-1.961239219	1.651430431	-0.394321856	-0.531175467	0.822642279	0.434211409	-0.195623193	-0.899626852	0.16940665	-0.365029843
9	42	Male	180	1.47E+12	34.663	4	17	102.4919614	574.5	10.96015511	0.019077729	0.924218446	0.947976809	1.694144974	2	2.364345781	1.094346776	-1.289683818	-1.325969594	1.206069459	-0.799282729	-0.866687025	0.484220275	0.84514488	-0.083034397	-0.55658732	0.16940665	-0.252441047
9	42	Male	180	1.47E+12	31.215	5	17	102.4404941	566.25	15.78963267	0.027884561	0.950449661	0.964265438	1.735406571	0	2.364345781	1.094346776	-1.289683818	-1.331366682	1.016350284	-0.474920079	-0.556662223	0.876436741	1.201434671	0.523956519	-1.242666383	0.16940665	0.354549869
9	42	Male	180	1.47E+12	30.082	6	17	102.3890785	570.125	14.19892161	0.024904927	0.930500219	0.899199942	1.786038129	0	2.364345781	1.094346776	-1.289683818	-1.336758352	1.105460805	-0.581757153	-0.661553556	0.578147116	-0.221777266	1.268787016	-1.242666383	0.16940665	1.099380367
9	42	Male	180	1.47E+12	32.466	7	17	102.3993575	581.4375	16.84105382	0.028964513	0.932542431	0.907748982	1.717406735	3	2.364345781	1.094346776	-1.289683818	-1.335680451	1.365606038	-0.404303383	-0.518644946	0.608682841	-0.0347796	0.259164617	-0.213547788	0.16940665	0.089757968
9	42	Male	180	1.47E+12	32.957	8	18	108.5863664	564	18.00326768	0.031920687	0.930980436	0.949849182	1.718315172	3	2.364345781	1.094346776	-0.670668381	-0.686883287	0.964608691	-0.326245505	-0.414579438	0.585327442	0.886100291	0.272528444	-0.213547788	0.16940665	0.103121794
9	42	Male	180	1.47E+12	38.721	9	18	108.3902047	568.5882353	15.58679239	0.027413146	0.923710438	0.906756481	1.679185978	9	2.364345781	1.094346776	-0.670668381	-0.707453666	1.070120959	-0.48854346	-0.573257328	0.476624409	-0.056489112	-0.303093119	1.844689403	0.16940665	-0.472499768
9	42	Male	180	1.47E+12	29.749	10	17	102.4302069	575.875	27.93938752	0.04851641	0.93914462	0.951255349	1.647020606	5	2.364345781	1.094346776	-1.289683818	-1.332445449	1.237689321	0.341095034	0.169635789	0.707400618	0.916858127	-0.776271341	0.472531276	0.16940665	-0.94567799
10	25	Female	161	1.47E+12		1	15	90.44317154	659.9285714	16.03328808	0.02429549	0.8218352	0.955038825	1.678433702	5	-0.082015654	-0.61988217	-2.527714693	-2.589459084	3.170607408	-0.458555428	-0.683007423	-1.046642659	0.999616099	-0.314159706	0.472531276	-0.112084828	-0.202074878
10	25	Female	161	1.47E+12	46.687	2	16	96.42426677	640.2666667	15.95605075	0.024920946	0.869325162	0.892016042	1.696059787	8	-0.082015654	-0.61988217	-1.908699256	-1.962254938	2.718457063	-0.463742926	-0.660989665	-0.33655946	-0.3789145	-0.054865971	1.501649871	-0.112084828	0.057218857
10	25	Female	161	1.47E+12	105.968	4	15	90.3795943	645.9285714	23.08513525	0.035739455	0.857248924	0.93086409	1.672780267	5	-0.082015654	-0.61988217	-2.527714693	-2.596126075	2.848659717	0.015068438	-0.280148272	-0.517126746	0.470829346	-0.397326236	0.472531276	-0.112084828	-0.285241408
10	25	Female	161	1.47E+12	42.47	5	16	96.52121456	641.3333333	16.29178389	0.025402989	0.766167123	0.866422648	1.710200191	4	-0.082015654	-0.61988217	-1.908699256	-1.952088563	2.742986411	-0.44119405	-0.644020391	-1.879007314	-0.93873233	0.153150614	0.129491744	-0.112084828	0.265235442
10	25	Female	161	1.47E+12	43.14	6	16	96.40490058	631.8	17.76963702	0.028125415	0.900787366	0.908615331	1.735032032	3	-0.082015654	-0.61988217	-1.908699256	-1.964285762	2.523755364	-0.341936863	-0.548183508	0.133872223	-0.015829494	0.518446752	-0.213547788	-0.112084828	0.63053158
10	25	Female	161	1.47E+12	39.48	7	16	96.55033692	633	27.26903005	0.043079036	0.863208598	0.874824003	1.735363399	3	-0.082015654	-0.61988217	-1.908699256	-1.949034663	2.55135088	0.296071753	-0.02177476	-0.428016033	-0.754965059	0.523321417	-0.213547788	-0.112084828	0.635406245
10	25	Female	161	1.47E+12	45.927	8	16	96.3952204	633.5333333	21.00116399	0.033149264	0.82484479	0.805723892	1.665500611	1	-0.082015654	-0.61988217	-1.908699256	-1.965300869	2.563615554	-0.124897517	-0.371330135	-1.00164242	-2.266428266	-0.504415763	-0.899626852	-0.112084828	-0.392330935
10	25	Female	161	1.47E+12	48.041	9	16	96.38554217	624.2	30.9649264	0.04960738	0.833699873	0.88443457	1.714058116	2	-0.082015654	-0.61988217	-1.908699256	-1.966315771	2.348983761	0.544299582	0.208040938	-0.869238752	-0.544748046	0.209903769	-0.55658732	-0.112084828	0.321988597
10	25	Female	161	1.47E+12	31.238	10	16	96.47271631	620.2666667	17.9089053	0.028872913	0.870432926	0.895627649	1.622103735	3	-0.082015654	-0.61988217	-1.908699256	-1.957174305	2.25853179	-0.332583175	-0.521869518	-0.319995862	-0.299915912	-1.142818328	-0.213547788	-0.112084828	-1.0307335
12	21	Male	179	1.47E+12		1	19	114.4808194	511.3888889	56.98161389	0.111425209	0.896129738	0.960516838	1.653712182	1	-0.65763011	1.0041242	-0.051652944	-0.068764823	-0.24525029	2.291660779	2.384199119	0.064230063	1.119439561	-0.677832934	-0.899626852	-0.921843814	0.24401088
12	21	Male	179	1.47E+12	41.275	2	19	114.0456182	511.7222222	49.17294373	0.09609304	0.886878985	0.918775007	1.66721911	3	-0.65763011	1.0041242	-0.051652944	-0.114401948	-0.237584868	1.767206341	1.844464441	-0.074089789	0.206398461	-0.479135269	-0.213547788	-0.921843814	0.442708545
12	21	Male	179	1.47E+12	33.679	3	19	114.3200963	518.3888889	44.45364488	0.085753468	0.915990203	0.891549292	1.639419054	4	-0.65763011	1.0041242	-0.051652944	-0.085618967	-0.084276444	1.450243634	1.480482983	0.361189297	-0.389123985	-0.888096217	0.129491744	-0.921843814	0.033747597
12	21	Male	179	1.47E+12	31.212	4	19	114.4348524	513	48.97618469	0.095470146	0.894243644	0.883882188	1.480183649	5	-0.65763011	1.0041242	-0.051652944	-0.073585126	-0.208200754	1.753991395	1.822536855	0.036028661	-0.556830593	-3.230575681	0.472531276	-0.921843814	-2.308731867
12	21	Male	179	1.47E+12	29.749	5	19	114.5728643	516.9444444	57.83642856	0.111881323	0.850503365	0.914783803	1.701724279	1	-0.65763011	1.0041242	-0.051652944	-0.059112589	-0.117493269	2.349072777	2.4002556	-0.617988233	0.119096753	0.028463208	-0.899626852	-0.921843814	0.950307022
12	21	Male	179	1.47E+12	27.281	6	19	114.4808194	515.2222222	65.68067157	0.127480277	0.904596187	0.940604478	1.692732927	2	-0.65763011	1.0041242	-0.051652944	-0.068764823	-0.157097946	2.875916398	2.949381809	0.19082278	0.68388601	-0.103806725	-0.55658732	-0.921843814	0.818037089
12	21	Male	179	1.47E+12	31.776	7	20	120.4335608	514.4210526	55.06676884	0.107046103	0.879757948	0.890181367	1.653955855	4	-0.65763011	1.0041242	0.567362493	0.555466013	-0.175521853	2.163053864	2.23004249	-0.180565519	-0.419045326	-0.674248303	0.129491744	-0.921843814	0.247595511
12	21	Male	179	1.47E+12	33.145	8	19	114.3774456	517.8333333	52.39831422	0.101187604	0.902172856	0.88027531	1.591285779	1	-0.65763011	1.0041242	-0.051652944	-0.079605065	-0.097052146	1.983832198	2.023807165	0.154588459	-0.635725733	-1.59617498	-0.899626852	-0.921843814	-0.674331166
12	21	Male	179	1.47E+12	35.59	9	19	114.5153189	519.7222222	55.38431944	0.106565232	0.901986911	0.915894235	1.715571647	2	-0.65763011	1.0041242	-0.051652944	-0.065147053	-0.053614759	2.184381544	2.21311453	0.151808147	0.143385804	0.232169004	-0.55658732	-0.921843814	1.154012818
12	21	Male	179	1.47E+12	28.609	10	20	120.4335608	517.7368421	43.33813454	0.083706878	0.891717305	0.904450499	1.575445353	3	-0.65763011	1.0041242	0.567362493	0.555466013	-0.099271084	1.37532251	1.408437366	-0.001745869	-0.106929071	-1.829200242	-0.213547788	-0.921843814	-0.907356428
14	23	Female	164	1.47E+12		1	19	114.6189423	525.7222222	14.85786569	0.028261818	0.923546475	0.940563466	1.678223913	2	-0.369822882	-0.349214442	-0.051652944	-0.054280649	0.084362822	-0.537500431	-0.543381741	0.474172783	0.682988934	-0.317245863	-0.55658732	-0.371924192	0.054678329
14	23	Female	164	1.47E+12	40.592	2	19	114.3659711	522.3888889	22.2988263	0.042686257	0.909085041	0.879642482	1.68483226	6	-0.369822882	-0.349214442	-0.051652944	-0.080808328	0.00770861	-0.037742503	-0.035601684	0.257941379	-0.649567914	-0.220031825	0.815570807	-0.371924192	0.151892366
14	23	Female	164	1.47E+12	37.331	3	18	108.4337349	526.5882353	29.27769443	0.055598839	0.92174004	0.922492077	1.753990604	3	-0.369822882	-0.349214442	-0.670668381	-0.702888896	0.104277887	0.430979865	0.418956833	0.447162458	0.287703897	0.797342428	-0.213547788	-0.371924192	1.16926662
14	23	Female	164	1.47E+12	30.125	4	19	114.5498392	523.6111111	16.28270688	0.031096947	0.923670174	0.884789667	1.593929381	4	-0.369822882	-0.349214442	-0.051652944	-0.061527102	0.035815155	-0.44180369	-0.443577378	0.476022371	-0.536980827	-1.557285489	0.129491744	-0.371924192	-1.185361297
14	23	Female	164	1.47E+12	31.104	5	19	114.6304676	526.7777778	18.75738538	0.035607777	0.937725297	0.931394564	1.668704539	2	-0.369822882	-0.349214442	-0.051652944	-0.053072057	0.108636656	-0.275596628	-0.284783726	0.686178493	0.482432699	-0.457283425	-0.55658732	-0.371924192	-0.085359233
14	23	Female	164	1.47E+12	28.461	6	19	114.4578313	524.5555556	17.78020817	0.033895758	0.925525474	0.924213322	1.721012925	2	-0.369822882	-0.349214442	-0.051652944	-0.071175458	0.057533848	-0.341226872	-0.345051501	0.503763327	0.325353602	0.312214531	-0.55658732	-0.371924192	0.684138723
14	23	Female	164	1.47E+12	32.177	7	19	114.5498392	526.4444444	9.534861312	0.018111809	0.934856999	0.935694313	1.739899262	3	-0.369822882	-0.349214442	-0.051652944	-0.061527102	0.100971235	-0.895009868	-0.900690056	0.643290899	0.576483364	0.590047571	-0.213547788	-0.371924192	0.961971763
14	23	Female	164	1.47E+12	34.96	8	19	114.5038168	528.5555556	24.82432101	0.046966342	0.911253761	0.907018638	1.583015699	4	-0.369822882	-0.349214442	-0.051652944	-0.066353218	0.149518903	0.131877533	0.115069125	0.29036869	-0.050754811	-1.717834428	0.129491744	-0.371924192	-1.345910236
14	23	Female	164	1.47E+12	34.655	9	19	114.4463407	524.5555556	14.82573671	0.028263425	0.925233979	0.922092646	1.640811151	1	-0.369822882	-0.349214442	-0.051652944	-0.072380413	0.057533848	-0.539658312	-0.543325158	0.499404823	0.27896692	-0.867617354	-0.899626852	-0.371924192	-0.495693162
14	23	Female	164	1.47E+12	23.907	10	19	114.5153189	531.4444444	18.76824215	0.03531553	0.915698248	0.913256992	1.680650553	2	-0.369822882	-0.349214442	-0.051652944	-0.065147053	0.215952553	-0.274867454	-0.295071614	0.356823903	0.085699998	-0.281548065	-0.55658732	-0.371924192	0.090376127
15	22	Female	161	1.47E+12		1	20	121.8026797	494.0526316	18.68146755	0.037812707	0.906640398	0.89383084	1.661382143	4	-0.513726496	-0.61988217	0.567362493	0.69903788	-0.643919433	-0.280695504	-0.207164077	0.221388397	-0.339218467	-0.565001702	0.129491744	0.135324231	-0.700325933
15	22	Female	161	1.47E+12	44.061	2	20	120.5182284	500.7368421	32.7748975	0.065453337	0.894219848	0.836193669	1.762617939	7	-0.513726496	-0.61988217	0.567362493	0.564344629	-0.490207565	0.665862839	0.765862377	0.035672847	-1.599946739	0.924257395	1.158610339	0.135324231	0.788933164
15	22	Female	161	1.47E+12	41.073	3	21	126.531432	480.3	70.45927902	0.146698478	0.894108728	0.833869889	1.72742342	4	-0.513726496	-0.61988217	1.186377931	1.194915804	-0.960178574	3.196862454	3.625915522	0.034011362	-1.650775998	0.406518018	0.129491744	0.135324231	0.271193787
15	22	Female	161	1.47E+12	32.328	4	20	120.4456489	501.8421053	51.26737257	0.102158372	0.898968579	0.886223672	1.679251857	6	-0.513726496	-0.61988217	0.567362493	0.556733623	-0.464790643	1.907874659	2.057980887	0.106677202	-0.505614075	-0.302123988	0.815570807	0.135324231	-0.437448218
15	22	Female	161	1.47E+12	33.822	5	20	120.4698323	501.6315789	41.91245328	0.083552262	0.885354039	0.836986103	1.709938897	4	-0.513726496	-0.61988217	0.567362493	0.559269606	-0.469631961	1.279569346	1.402994477	-0.096891202	-1.582613423	0.149306779	0.129491744	0.135324231	0.013982548
15	22	Female	161	1.47E+12	35.104	6	20	120.3973111	511.8421053	75.42180556	0.147353656	0.895770945	0.860423673	1.754911528	7	-0.513726496	-0.61988217	0.567362493	0.551664709	-0.234828006	3.530161084	3.648979597	0.058865294	-1.069951076	0.81088995	1.158610339	0.135324231	0.675565719
15	22	Female	161	1.47E+12	35.751	7	20	120.4577394	501.4210526	37.98104207	0.075746804	0.921626918	0.918053576	1.668217164	7	-0.513726496	-0.61988217	0.567362493	0.558001487	-0.47447328	1.015523611	1.128220796	0.445471026	0.190618224	-0.464453101	1.158610339	0.135324231	-0.599777332
15	22	Female	161	1.47E+12	36.663	8	20	120.6030151	496.8947368	32.67204622	0.06575245	0.873438639	0.857880561	1.749513353	3	-0.513726496	-0.61988217	0.567362493	0.573235737	-0.578561631	0.658955029	0.776391956	-0.275053596	-1.125577906	0.731478497	-0.213547788	0.135324231	0.596154267
15	22	Female	161	1.47E+12	42.329	9	20	120.5303335	499.6842105	19.94216013	0.039909526	0.890017845	0.888247974	1.736350496	5	-0.513726496	-0.61988217	0.567362493	0.565614021	-0.514414159	-0.196023492	-0.133350263	-0.027156674	-0.461335447	0.537842403	0.472531276	0.135324231	0.402518173
15	22	Female	161	1.47E+12	30.341	10	20	120.4577394	489.6315789	22.19343318	0.045326801	0.908873139	0.922203552	1.640277217	10	-0.513726496	-0.61988217	0.567362493	0.558001487	-0.745587125	-0.044821031	0.057352759	0.254772965	0.281392831	-0.875471944	2.187728935	0.135324231	-1.010796175
16	34	Male	194	1.47E+12		1	16	96.63780954	600.2	26.00307674	0.04332402	0.921656924	0.904915734	1.720310965	6	1.21311687	2.357462841	-1.908699256	-1.939861897	1.797073434	0.211046413	-0.013150666	0.44591969	-0.09675273	0.301888146	0.815570807	0.357596818	-0.055708672
16	34	Male	194	1.47E+12	45.762	2	17	102.4507834	596.125	27.02516189	0.045334723	0.916419829	0.883207851	1.781075129	10	1.21311687	2.357462841	-1.289683818	-1.330287698	1.703363659	0.279692813	0.05763164	0.367613178	-0.571580717	1.19577734	2.187728935	0.357596818	0.838180523
16	34	Male	194	1.47E+12	37.781	3	17	102.5537905	601.4375	13.3929494	0.022268231	0.922766886	0.89639293	1.688812037	5	1.21311687	2.357462841	-1.289683818	-1.319485925	1.82553131	-0.63588874	-0.754372525	0.462516156	-0.283176534	-0.161486147	0.472531276	0.357596818	-0.519082965
16	34	Male	194	1.47E+12	33.051	4	17	102.5022611	598.375	16.85554434	0.028168865	0.919403509	0.896486206	1.7422907	4	1.21311687	2.357462841	-1.289683818	-1.324889525	1.755105253	-0.403330154	-0.546653953	0.412226001	-0.281136248	0.625227532	0.129491744	0.357596818	0.267630715
16	34	Male	194	1.47E+12	31.027	5	16	96.49210976	597.6	17.2966278	0.028943487	0.887173237	0.841696432	1.766693458	3	1.21311687	2.357462841	-1.908699256	-1.955140622	1.737283148	-0.373705625	-0.519385108	-0.069690052	-1.479581895	0.984211521	-0.213547788	0.357596818	0.626614704
16	34	Male	194	1.47E+12	30.274	6	17	102.5331725	606.6875	15.44230694	0.025453478	0.884308348	0.874435791	1.675040459	5	1.21311687	2.357462841	-1.289683818	-1.321648017	1.946261694	-0.498247549	-0.642243053	-0.11252667	-0.763456613	-0.364077008	0.472531276	0.357596818	-0.721673825
16	34	Male	194	1.47E+12	32.682	7	17	102.4096386	602.0625	16.69381903	0.027727718	0.933463245	0.898486972	1.743856336	5	1.21311687	2.357462841	-1.289683818	-1.334602334	1.839903975	-0.414192127	-0.562183541	0.622451106	-0.237372429	0.648259279	0.472531276	0.357596818	0.290662462
16	34	Male	194	1.47E+12	34.852	8	17	102.4713683	601.0625	23.54641361	0.039174651	0.934042265	0.918614772	1.741000377	1	1.21311687	2.357462841	-1.289683818	-1.32812908	1.816907711	0.046049319	-0.159219904	0.631108773	0.202893565	0.606245859	-0.899626852	0.357596818	0.248649041
16	34	Male	194	1.47E+12	35.321	9	17	102.4610748	591.625	25.39654258	0.042926757	0.936160121	0.935797324	1.686988871	1	1.21311687	2.357462841	-1.289683818	-1.329208497	1.599880473	0.170309703	-0.027135418	0.662775548	0.578736593	-0.188306365	-0.899626852	0.357596818	-0.545903183
16	34	Male	194	1.47E+12	28.464	10	17	102.4302069	596.5	20.00312476	0.033534157	0.930064717	0.89906055	1.694910562	1	1.21311687	2.357462841	-1.289683818	-1.332445449	1.711987258	-0.191928919	-0.357780848	0.571635368	-0.224826257	-0.071771981	-0.899626852	0.357596818	-0.429368799
18	30	Female	157	1.47E+12		1	20	120.5787781	494.7368421	11.2382903	0.022715693	0.947883575	0.934541117	1.640068508	1	0.637502415	-0.980772474	0.567362493	0.570694144	-0.628185147	-0.780602309	-0.738620635	0.838067911	0.551258901	-0.878542221	-0.899626852	-0.488026477	-0.390515744
18	30	Female	157	1.47E+12	41.376	2	20	120.0840588	498.0526316	9.778998357	0.019634468	0.934762282	0.92148703	1.747140384	4	0.637502415	-0.980772474	0.567362493	0.518815687	-0.551934378	-0.878612869	-0.84708827	0.641874668	0.265719964	0.696570245	0.129491744	-0.488026477	1.184596722
18	30	Female	157	1.47E+12	34.029	3	19	114.3889223	500.1111111	11.07494113	0.022144961	0.935272177	0.918906964	1.742048984	0	0.637502415	-0.980772474	-0.051652944	-0.07840156	-0.50459704	-0.791573345	-0.758711976	0.64949876	0.209284817	0.621671691	-1.242666383	-0.488026477	1.109698168
18	30	Female	157	1.47E+12	29.19	4	20	120.5182284	500.8947368	13.31755761	0.026587538	0.934600118	0.92120707	1.527829037	0	0.637502415	-0.980772474	0.567362493	0.564344629	-0.486576576	-0.640952286	-0.602321029	0.639449941	0.259596256	-2.529674135	-1.242666383	-0.488026477	-2.041647658
18	30	Female	157	1.47E+12	34.156	5	19	114.4118828	506.2777778	10.80537703	0.021342784	0.898805422	0.896693479	1.671237345	2	0.637502415	-0.980772474	-0.051652944	-0.075993827	-0.362786748	-0.809678103	-0.786950841	0.104237632	-0.276602462	-0.420023845	-0.55658732	-0.488026477	0.068002632
18	30	Female	157	1.47E+12	26.692	6	19	114.492317	505.2777778	10.97373407	0.02171822	0.925681122	0.870433892	1.73178572	5	0.637502415	-0.980772474	-0.051652944	-0.067559142	-0.385783012	-0.798370723	-0.773734433	0.50609063	-0.850992268	0.470690926	0.472531276	-0.488026477	0.958717402
18	30	Female	157	1.47E+12	28.828	7	19	114.3774456	511.8333333	10.03466215	0.019605331	0.938094236	0.948466448	1.777882641	2	0.637502415	-0.980772474	-0.051652944	-0.079605065	-0.235029728	-0.861441698	-0.84811395	0.691694982	0.855855018	1.148813298	-0.55658732	-0.488026477	1.636839775
18	30	Female	157	1.47E+12	34.66	8	19	114.3774456	514.7777778	6.442528451	0.012515164	0.948150568	0.922640239	1.590825532	2	0.637502415	-0.980772474	-0.051652944	-0.079605065	-0.167318507	-1.102700507	-1.0977074	0.842060062	0.290944728	-1.602945576	-0.55658732	-0.488026477	-1.114919099
18	30	Female	157	1.47E+12	34.697	9	19	114.5153189	509.5555556	10.68343589	0.020966185	0.952455479	0.940101137	1.627590968	3	0.637502415	-0.980772474	-0.051652944	-0.065147053	-0.287410106	-0.817868047	-0.80020816	0.906428298	0.672876158	-1.062096762	-0.213547788	-0.488026477	-0.574070285
18	30	Female	157	1.47E+12	26.261	10	20	120.4214752	505.5789474	30.13708293	0.059609054	0.879808091	0.834897501	1.609737982	1	0.637502415	-0.980772474	0.567362493	0.554198657	-0.378857236	0.488699054	0.560127484	-0.179815767	-1.628298503	-1.324728389	-0.899626852	-0.488026477	-0.836701913
20	37	Female	169	1.47E+12		1	19	114.5613506	515.2222222	22.62387027	0.043910898	0.879176117	0.887470052	1.690962185	4	1.644827712	0.101898439	-0.051652944	-0.060319967	-0.157097946	-0.015911544	0.007509051	-0.189265225	-0.478351335	-0.129855749	0.129491744	0.147525717	-0.277381466
20	37	Female	169	1.47E+12	44.949	2	19	114.5038168	519.1666667	14.75823687	0.02842678	0.925825365	0.917268049	1.744203143	16	1.644827712	0.101898439	-0.051652944	-0.066353218	-0.066390461	-0.544191811	-0.537574601	0.508247379	0.173435972	0.653361087	4.245966126	0.147525717	0.50583537
20	37	Female	169	1.47E+12	45.778	3	19	114.4578313	532.3888889	18.89779202	0.035496218	0.900897569	0.89103539	1.774117533	12	1.644827712	0.101898439	-0.051652944	-0.071175458	0.237671246	-0.266166484	-0.288710896	0.135520008	-0.400364834	1.093425571	2.873807998	0.147525717	0.945899854
20	37	Female	169	1.47E+12	38.091	4	18	108.5863664	530.7647059	24.59681809	0.046342226	0.911431669	0.904117518	1.676738277	6	1.644827712	0.101898439	-0.670668381	-0.686883287	0.200321106	0.116597733	0.093098527	0.293028811	-0.114212539	-0.339100761	0.815570807	0.147525717	-0.486626478
20	37	Female	169	1.47E+12	33.336	5	18	108.4555132	528.4705882	14.68139137	0.027780905	0.923588607	0.896566809	1.719063398	1	1.644827712	0.101898439	-0.670668381	-0.700605136	0.147564972	-0.549352992	-0.56031119	0.47480275	-0.279373182	0.283535442	-0.899626852	0.147525717	0.136009725
20	37	Female	169	1.47E+12	34.745	6	18	108.5645356	532.8235294	16.47184869	0.030914267	0.909449636	0.908645431	1.792198098	8	1.644827712	0.101898439	-0.670668381	-0.689172561	0.247666354	-0.429100341	-0.450008223	0.263392909	-0.0151711	1.359405051	1.501649871	0.147525717	1.211879334
20	37	Female	169	1.47E+12	38.09	7	19	114.6535251	526.8333333	10.63145229	0.020179916	0.908706863	0.905085826	1.674955432	3	1.644827712	0.101898439	-0.051652944	-0.050654143	0.109914226	-0.821359427	-0.827886997	0.252286757	-0.093032233	-0.365327827	-0.213547788	0.147525717	-0.512853544
20	37	Female	169	1.47E+12	40.609	8	19	114.4463407	522.9444444	13.73750835	0.026269537	0.924765071	0.914451789	1.670784983	6	1.644827712	0.101898439	-0.051652944	-0.072380413	0.020484312	-0.612747095	-0.61351553	0.492393574	0.111834421	-0.426678448	0.815570807	0.147525717	-0.574204164
20	37	Female	169	1.47E+12	35.684	9	19	114.4004014	527.5	22.07625673	0.041850724	0.841814846	0.795115691	1.671033947	3	1.644827712	0.101898439	-0.051652944	-0.077197814	0.125245069	-0.052690964	-0.065014759	-0.747901393	-2.498467041	-0.423015992	-0.213547788	0.147525717	-0.570541709
20	37	Female	169	1.47E+12	30.988	10	19	114.492317	521.9444444	16.9360635	0.032448019	0.874256137	0.869078121	1.68412126	5	1.644827712	0.101898439	-0.051652944	-0.067559142	-0.002511951	-0.397922239	-0.396015892	-0.262830135	-0.880647768	-0.230491206	0.472531276	0.147525717	-0.378016923
22	25	Male	176	1.47E+12		1	19	114.9541192	517.8333333	31.10242934	0.060062625	0.916468067	0.921505345	1.665292228	1	-0.082015654	0.733456471	-0.051652944	-0.019132514	-0.097052146	0.553534706	0.576094426	0.368334445	0.266120586	-0.507481237	-0.899626852	0.192491566	-0.699972803
22	25	Male	176	1.47E+12	44.234	2	19	114.5728643	519.6111111	42.35844254	0.081519509	0.891226267	0.88265984	1.765051895	3	-0.082015654	0.733456471	-0.051652944	-0.059112589	-0.0561699	1.309523365	1.331435943	-0.009088016	-0.583567643	0.960062811	-0.213547788	0.192491566	0.767571246
22	25	Male	176	1.47E+12	40.056	3	20	120.5061257	506.6315789	23.97413195	0.047320643	0.939511135	0.955034588	1.71992104	1	-0.082015654	0.733456471	0.567362493	0.563075491	-0.354650643	0.074776206	0.127541487	0.712880841	0.999523407	0.296152042	-0.899626852	0.192491566	0.103660476
22	25	Male	176	1.47E+12	33.385	4	19	114.5153189	516.8333333	26.05602937	0.050414762	0.92596297	0.940926621	1.704203635	0	-0.082015654	0.733456471	-0.051652944	-0.065147053	-0.12004841	0.214602876	0.236463015	0.510304895	0.690932401	0.064936514	-1.242666383	0.192491566	-0.127555051
22	25	Male	176	1.47E+12	33.242	5	19	114.4578313	510.1666667	21.9424753	0.043010406	0.920365675	0.909643307	1.721960529	0	-0.082015654	0.733456471	-0.051652944	-0.071175458	-0.273356834	-0.061676138	-0.024190751	0.426612569	0.006655958	0.326154552	-1.242666383	0.192491566	0.133662986
22	25	Male	176	1.47E+12	30.502	6	19	114.4578313	522.2777778	38.479151	0.073675643	0.903259389	0.934973648	1.67658273	2	-0.082015654	0.733456471	-0.051652944	-0.071175458	0.00515347	1.048978147	1.055310216	0.170834595	0.560719877	-0.341388972	-0.55658732	0.192491566	-0.533880538
22	25	Male	176	1.47E+12	35.631	7	19	114.4348524	512.2222222	34.74279391	0.06782758	0.902194144	0.881316567	1.727973126	1	-0.082015654	0.733456471	-0.051652944	-0.073585126	-0.226086737	0.798032849	0.849442278	0.154906751	-0.612949775	0.414604636	-0.899626852	0.192491566	0.22211307
22	25	Male	176	1.47E+12	35.573	8	19	114.5038168	511.3888889	26.76469252	0.052337259	0.925391856	0.966575288	1.739535676	2	-0.082015654	0.733456471	-0.051652944	-0.066353218	-0.24525029	0.262198884	0.304140208	0.501765437	1.251959243	0.584698943	-0.55658732	0.192491566	0.392207378
22	25	Male	176	1.47E+12	35.984	9	19	114.5268234	508.1111111	25.95271103	0.051076842	0.918505456	0.922134772	1.708019101	3	-0.082015654	0.733456471	-0.051652944	-0.063940645	-0.320626931	0.207663696	0.259770073	0.398798051	0.27988838	0.121065055	-0.213547788	0.192491566	-0.07142651
22	25	Male	176	1.47E+12	24.913	10	19	114.5728643	507.8888889	23.05281108	0.045389477	0.938911618	0.953912578	1.700204857	0	-0.082015654	0.733456471	-0.051652944	-0.059112589	-0.325737212	0.012897447	0.059559127	0.703916698	0.974981097	0.00611131	-1.242666383	0.192491566	-0.186380255
26	24	Female	166	1.47E+12		1	18	108.5972851	531.8823529	13.96585059	0.026257405	0.919379593	0.901497563	1.740440986	1	-0.225919268	-0.168769289	-0.670668381	-0.685738305	0.226022812	-0.597410924	-0.613942589	0.4118684	-0.171520202	0.598016769	-0.899626852	-0.279288377	0.877305146
26	24	Female	166	1.47E+12	41.715	2	19	114.3889223	530.1666667	13.2717327	0.025033133	0.947604811	0.944848892	1.689020764	0	-0.225919268	-0.168769289	-0.051652944	-0.07840156	0.186568438	-0.644030028	-0.657040356	0.83389975	0.776726304	-0.158415603	-1.242666383	-0.279288377	0.120872774
26	24	Female	166	1.47E+12	38.093	3	19	114.4004014	528.0555556	17.58936618	0.033309689	0.899819956	0.886772989	1.595305898	0	-0.225919268	-0.168769289	-0.051652944	-0.077197814	0.138020771	-0.35404441	-0.365682758	0.119407235	-0.493598568	-1.537035823	-1.242666383	-0.279288377	-1.257747446
26	24	Female	166	1.47E+12	30.103	4	19	115.4313487	530.7777778	19.26584645	0.036297387	0.910305974	0.892421308	1.649890896	1	-0.225919268	-0.168769289	-0.051652944	0.030911889	0.200621711	-0.24144681	-0.260507531	0.276197115	-0.370049919	-0.734047081	-0.899626852	-0.279288377	-0.454758704
26	24	Female	166	1.47E+12	30.597	5	19	114.4348524	528.1666667	12.87655061	0.024379711	0.920365834	0.923304712	1.704594939	2	-0.225919268	-0.168769289	-0.051652944	-0.073585126	0.140575911	-0.67057168	-0.680042621	0.426614948	0.305479078	0.070692896	-0.55658732	-0.279288377	0.349981273
26	24	Female	166	1.47E+12	28.876	6	18	108.0648389	534.1764706	11.87303071	0.022226795	0.923653989	0.903425007	1.73428441	2	-0.225919268	-0.168769289	-0.670668381	-0.741572969	0.278778946	-0.73797118	-0.755831212	0.475780357	-0.129360203	0.507448634	-0.55658732	-0.279288377	0.786737011
26	24	Female	166	1.47E+12	36.665	7	19	114.4578313	537.9444444	11.11291652	0.020658112	0.937008084	0.94037365	1.598443384	3	-0.225919268	-0.168769289	-0.051652944	-0.071175458	0.365428267	-0.7890228	-0.811053174	0.675454527	0.678836989	-1.490880915	-0.213547788	-0.279288377	-1.211592538
26	24	Female	166	1.47E+12	37.616	8	19	114.5958987	530.7222222	14.09020761	0.026549119	0.928647931	0.932113776	1.750749256	3	-0.225919268	-0.168769289	-0.051652944	-0.056697105	0.19934414	-0.589058722	-0.603673455	0.550451182	0.498164397	0.749659617	-0.213547788	-0.279288377	1.028947994
26	24	Female	166	1.47E+12	32.424	9	18	108.4337349	544.9411765	10.18921338	0.018697822	0.931872081	0.937737006	1.709545081	2	-0.225919268	-0.168769289	-0.670668381	-0.702888896	0.526326961	-0.85106156	-0.88006077	0.598659568	0.621164269	0.143513425	-0.55658732	-0.279288377	0.422801802
26	24	Female	166	1.47E+12	30.189	10	18	108.444623	553.8823529	12.30438637	0.022214801	0.920133139	0.935050061	1.63576599	3	-0.225919268	-0.168769289	-0.670668381	-0.701747131	0.731940612	-0.709	-0.756253414	0.423135624	0.562391312	-0.941835688	-0.213547788	-0.279288377	-0.662547311
28	62	Female	152	1.50E+12		1	18	108.5863664	545.2941176	15.09875221	0.02768919	0.9125359	0.940715595	1.67310283	4	5.242418057	-1.431885354	-0.670668381	-0.686883287	0.534443289	-0.521321747	-0.563539836	0.30953959	0.686316513	-0.392581074	0.129491744	0.559976482	-0.952557556
28	62	Female	152	1.50E+12	67.606	2	19	114.5498392	537.3333333	16.73983937	0.031153547	0.913073752	0.882592799	1.765688122	11	5.242418057	-1.431885354	-0.051652944	-0.061527102	0.351374994	-0.411101258	-0.441584888	0.3175817	-0.58503407	0.969422226	2.530768467	0.559976482	0.409445744
28	62	Female	152	1.50E+12	42.29	3	18	108.608206	533.0588235	16.89229058	0.031689356	0.904414568	0.911157478	1.770701132	2	5.242418057	-1.431885354	-0.670668381	-0.684593092	0.25307724	-0.400862164	-0.422722957	0.188107164	0.039776217	1.043167582	-0.55658732	0.559976482	0.483191099
28	62	Female	152	1.50E+12	38.72	4	18	108.509997	535.7647059	22.30148877	0.041625528	0.889326028	0.894773182	1.741928358	3	5.242418057	-1.431885354	-0.670668381	-0.69489172	0.315302424	-0.037563683	-0.072942267	-0.037500911	-0.318606137	0.619897196	-0.213547788	0.559976482	0.059920714
30	19	Female	171													-0.945437337	0.282343591
32	20	Male	184	1.50E+12		1	17	102.4713683	598.1875	18.27983435	0.030558703	0.913103421	0.932050768	1.682189454	5	-0.801533724	1.45523708	-1.289683818	-1.32812908	1.750793453	-0.307670433	-0.462525034	0.318025312	0.49678618	-0.258909605	0.472531276	0.076458804	-0.335368408
32	20	Male	184	1.50E+12	38.75	2	17	102.4302069	589.75	14.37228235	0.024370127	0.94783349	0.946270494	1.73528444	5	-0.801533724	1.45523708	-1.289683818	-1.332445449	1.556762479	-0.57011371	-0.680380001	0.837319032	0.807821763	0.522159882	0.472531276	0.076458804	0.445701078
32	20	Male	184	1.50E+12	49.034	3	17	102.4919614	580.1875	16.99712751	0.029295922	0.940980996	0.931710541	1.776431373	7	-0.801533724	1.45523708	-1.289683818	-1.325969594	1.336860708	-0.393820991	-0.506978436	0.734858621	0.48934423	1.127463986	1.158610339	0.076458804	1.051005183
32	20	Male	184	1.50E+12	35.239	4	16	96.44364075	602	16.13278236	0.026798642	0.939375994	0.953551536	1.651870408	7	-0.801533724	1.45523708	-1.908699256	-1.960223297	1.838466708	-0.451873084	-0.594889576	0.710860184	0.967083831	-0.704926893	1.158610339	0.076458804	-0.781385696
32	20	Male	184	1.50E+12	36.536	5	17	102.4404941	583.5625	13.75667452	0.02357361	0.928519595	0.938836144	1.713656504	6	-0.801533724	1.45523708	-1.289683818	-1.331366682	1.414473098	-0.611459836	-0.708419611	0.54853227	0.645206292	0.203995735	0.815570807	0.076458804	0.127536931
32	20	Male	184	1.50E+12	26.76	6	17	102.5744167	593.6875	11.57431828	0.019495641	0.904772826	0.891512064	1.690047593	5	-0.801533724	1.45523708	-1.289683818	-1.317322964	1.647310267	-0.75803363	-0.851975361	0.193463931	-0.389938294	-0.143310134	0.472531276	0.076458804	-0.219768938
32	20	Male	184	1.50E+12	37.712	7	17	102.4816638	585.5625	11.52697245	0.019685298	0.923934631	0.9277849	1.718469384	11	-0.801533724	1.45523708	-1.289683818	-1.327049445	1.460465625	-0.761213523	-0.845298899	0.479976608	0.403476607	0.274797032	2.530768467	0.076458804	0.198338229
32	20	Male	184	1.50E+12	35.937	8	17	102.5125628	583.3125	12.49359211	0.021418351	0.909912632	0.925223953	1.612176432	17	-0.801533724	1.45523708	-1.289683818	-1.32380924	1.408724032	-0.696292357	-0.784290644	0.270315751	0.347459659	-1.288856852	4.589005657	0.076458804	-1.365315656
32	20	Male	184	1.50E+12	37.237	9	17	102.4816638	591.625	15.43484289	0.026088896	0.905249064	0.943414329	1.739765904	2	-0.801533724	1.45523708	-1.289683818	-1.327049445	1.599880473	-0.498748858	-0.619874599	0.200584772	0.745347358	0.588085782	-0.55658732	0.076458804	0.511626979
32	20	Male	184	1.50E+12	30.675	10	17	102.5228666	590.6875	18.32934379	0.031030526	0.930219634	0.936604258	1.7299774	2	-0.801533724	1.45523708	-1.289683818	-1.322728737	1.578321476	-0.304345225	-0.445915577	0.573951729	0.59638707	0.444089102	-0.55658732	0.076458804	0.367630298
34	30	Female	163	1.47E+12		1	19	114.3774456	529.8333333	24.72796438	0.046671213	0.919456569	0.896496698	1.693451967	0	0.637502415	-0.439437018	-0.051652944	-0.079605065	0.178903017	0.125405923	0.10467977	0.41301937	-0.280906764	-0.093229073	-1.242666383	-0.478483334	0.385254261
34	30	Female	163	1.47E+12	56.739	2	18	108.4881969	532.3529412	7.730316	0.014521036	0.923151918	0.93903395	1.719359535	2	0.637502415	-0.439437018	-0.670668381	-0.697177775	0.236844583	-1.016208713	-1.027095195	0.46827326	0.649533021	0.287891848	-0.55658732	-0.478483334	0.766375182
34	30	Female	163	1.47E+12	42.735	3	19	114.4808194	526.7222222	15.55208295	0.029526157	0.926560564	0.955380339	1.762452915	1	0.637502415	-0.439437018	-0.051652944	-0.068764823	0.107359086	-0.490874653	-0.49887352	0.519240292	1.007086216	0.921829761	-0.899626852	-0.478483334	1.400313095
34	30	Female	163	1.47E+12	32.587	4	19	114.4808194	530.2777778	14.28210051	0.026933244	0.908738956	0.924796725	1.660855455	2	0.637502415	-0.439437018	-0.051652944	-0.068764823	0.189123579	-0.576170601	-0.590151225	0.252766612	0.338114672	-0.572749705	-0.55658732	-0.478483334	-0.094266371
34	30	Female	163	1.47E+12	36.475	5	19	114.4233665	523.1111111	15.37634868	0.02939404	0.881395624	0.857935035	1.685156281	2	0.637502415	-0.439437018	-0.051652944	-0.074789597	0.024317023	-0.50267751	-0.503524414	-0.156078526	-1.124386365	-0.21526522	-0.55658732	-0.478483334	0.263218114
34	30	Female	163	1.47E+12	33.522	6	19	114.4578313	529.0555556	11.35523483	0.021463218	0.895307901	0.887982882	1.582263486	0	0.637502415	-0.439437018	-0.051652944	-0.071175458	0.161017034	-0.772747953	-0.78271121	0.051941723	-0.467133949	-1.728900086	-1.242666383	-0.478483334	-1.250416752
34	30	Female	163	1.47E+12	34.999	7	19	114.4348524	526.7777778	17.5200062	0.033258818	0.90606257	0.906501962	1.636955877	0	0.637502415	-0.439437018	-0.051652944	-0.073585126	0.108636656	-0.358702841	-0.367473549	0.212748542	-0.062056336	-0.924331509	-1.242666383	-0.478483334	-0.445848175
34	30	Female	163	1.47E+12	40.99	8	19	114.5153189	525.8888889	14.71163141	0.02797479	0.906080011	0.946214633	1.727140488	1	0.637502415	-0.439437018	-0.051652944	-0.065147053	0.088195533	-0.547321978	-0.553485902	0.213009326	0.806599877	0.402355861	-0.899626852	-0.478483334	0.880839196
34	30	Female	163	1.47E+12	33.216	9	19	114.4578313	526.1666667	17.9884222	0.034187689	0.897669904	0.928494575	1.630447602	0	0.637502415	-0.439437018	-0.051652944	-0.071175458	0.094583384	-0.327242573	-0.334774735	0.087259059	0.418999707	-1.020073407	-1.242666383	-0.478483334	-0.541590072
34	30	Female	163	1.47E+12	34.044	10	19	114.4578313	524	13.96821789	0.026656904	0.909079787	0.889292225	1.574550665	0	0.637502415	-0.439437018	-0.051652944	-0.071175458	0.044758146	-0.597251929	-0.599879124	0.257862815	-0.438493991	-1.84236181	-1.242666383	-0.478483334	-1.363878476
36	32	Female	168	1.50E+12		1	18	108.0324097	546.5882353	39.38357201	0.072053457	0.777039638	0.78406058	1.690399901	3	0.925309642	0.011675863	-0.670668381	-0.744973636	0.56420316	1.109721859	0.998204805	-1.716438426	-2.740281321	-0.138127403	-0.213547788	0.003516711	-0.141644115
36	32	Female	168	1.50E+12	47.691	2	19	114.6650573	536.5	35.62653505	0.066405471	0.869420282	0.889933729	1.704235304	6	0.925309642	0.011675863	-0.051652944	-0.049444821	0.332211441	0.857387637	0.799380097	-0.335137201	-0.424462034	0.06540238	0.815570807	0.003516711	0.061885669
36	32	Female	168	1.50E+12	54.954	3	18	108.5645356	555.3529412	33.06133547	0.059532116	0.847203006	0.889809334	1.717764657	1	0.925309642	0.011675863	-0.670668381	-0.689172561	0.765758647	0.6851009	0.557419028	-0.667336118	-0.427182995	0.264429929	-0.899626852	0.003516711	0.260913218
36	32	Female	168	1.50E+12	43.473	4	18	108.509997	553.2941176	31.1443786	0.056289011	0.821131808	0.830679994	1.732992734	0	0.925309642	0.011675863	-0.670668381	-0.69489172	0.718413398	0.556352147	0.443252793	-1.057159964	-1.720550268	0.488447053	-1.242666383	0.003516711	0.484930342
36	32	Female	168	1.50E+12	39.644	5	18	108.5754499	542.8823529	24.20715099	0.04459005	0.774202761	0.770591387	1.735232139	2	0.925309642	0.011675863	-0.670668381	-0.688028039	0.478981712	0.090426486	0.03141707	-1.758856204	-3.034900088	0.521390485	-0.55658732	0.003516711	0.517873774
36	32	Female	168	1.50E+12	35.1	6	18	108.6956522	543.7058824	26.25388421	0.048286923	0.831566433	0.897046899	1.717621029	3	0.925309642	0.011675863	-0.670668381	-0.675423094	0.497919811	0.227891418	0.161557227	-0.901138536	-0.268871921	0.262317048	-0.213547788	0.003516711	0.258800337
36	32	Female	168	1.50E+12	46.083	7	18	108.075653	546.7647059	28.69008726	0.052472457	0.751158642	0.860035718	1.6585346	3	0.925309642	0.011675863	-0.670668381	-0.740438959	0.568261324	0.391514351	0.308899549	-2.103418327	-1.078437022	-0.606891325	-0.213547788	0.003516711	-0.610408037
36	32	Female	168	1.50E+12	45.802	8	19	114.5613506	530.6111111	33.76411456	0.063632506	0.786323133	0.883463481	1.697906518	7	0.925309642	0.011675863	-0.051652944	-0.060319967	0.196789	0.732301717	0.701764076	-1.577629012	-0.565989179	-0.027699084	1.158610339	0.003516711	-0.031215795
36	32	Female	168	1.50E+12	39.5	9	18	108.5645356	535.8235294	31.54872104	0.058878939	0.799253804	0.866226644	1.696622683	4	0.925309642	0.011675863	-0.670668381	-0.689172561	0.316655145	0.583509036	0.534425419	-1.384286007	-0.943019629	-0.046585327	0.129491744	0.003516711	-0.050102039
36	32	Female	168	1.50E+12	33.01	10	18	108.5754499	537.8823529	30.73584294	0.057142315	0.869351333	0.859898515	1.648975272	7	0.925309642	0.011675863	-0.670668381	-0.688028039	0.364000394	0.528913629	0.47329146	-0.336168142	-1.081438137	-0.747516644	1.158610339	0.003516711	-0.751033355
38	28	Female	153	1.50E+12		1	22	132.6633166	452.8095238	16.52881768	0.036502805	0.946252975	0.925947951	1.572797712	9	0.349695187	-1.341662778	1.805393368	1.837932388	-1.592356811	-0.425274127	-0.253276258	0.813686723	0.363296041	-1.868149142	1.844689403	0.115827337	-1.983976479
38	28	Female	153	1.50E+12	33.74	2	21	126.6713582	460.8	11.49608629	0.024948104	0.949286303	0.962899433	1.814126107	6	0.349695187	-1.341662778	1.186377931	1.209589083	-1.408605715	-0.763287933	-0.660033616	0.859041897	1.171555322	1.681983511	0.815570807	0.115827337	1.566156174
38	28	Female	153	1.50E+12	37.458	3	21	126.6586248	464.45	16.47262881	0.035466958	0.912080749	0.901390011	1.745245678	2	0.349695187	-1.341662778	1.186377931	1.208253808	-1.324669352	-0.429047946	-0.289740913	0.302734034	-0.173872734	0.668697604	-0.55658732	0.115827337	0.552870267
38	28	Female	153	1.50E+12	29.561	4	22	132.5966851	463.8095238	10.16819995	0.021923224	0.927313823	0.926419148	1.695595128	6	0.349695187	-1.341662778	1.805393368	1.830945114	-1.339397912	-0.852472886	-0.766517746	0.530503229	0.373602794	-0.061701478	0.815570807	0.115827337	-0.177528814
38	28	Female	153	1.50E+12	28.825	5	21	126.6458941	464.55	11.18246395	0.024071605	0.923507243	0.932173176	1.782154304	4	0.349695187	-1.341662778	1.186377931	1.206918801	-1.322369726	-0.784351779	-0.690888808	0.473586177	0.499463689	1.211652858	0.129491744	0.115827337	1.095825522
38	28	Female	153	1.50E+12	18.768	6	22	132.71667	460.8095238	15.19592379	0.032976584	0.943596897	0.956013497	1.773878321	8	0.349695187	-1.341662778	1.805393368	1.843527266	-1.408386703	-0.514795404	-0.377408977	0.773972305	1.020935602	1.089906561	1.501649871	0.115827337	0.974079225
38	28	Female	153	1.50E+12	34.096	7	21	126.5568501	466.15	9.737941261	0.020890145	0.921335336	0.922286232	1.651965003	8	0.349695187	-1.341662778	1.186377931	1.197581261	-1.285575704	-0.881370391	-0.802884955	0.441111211	0.283201348	-0.703535329	1.501649871	0.115827337	-0.819362665
38	28	Female	153	1.50E+12	26.988	8	21	126.5822785	465.75	9.549214627	0.020502876	0.955883363	0.958090015	1.637211897	4	0.349695187	-1.341662778	1.186377931	1.20024779	-1.29477421	-0.894045855	-0.816517895	0.957682987	1.066356383	-0.920565247	0.129491744	0.115827337	-1.036392584
38	28	Female	153	1.50E+12	33.968	9	21	126.6204402	466.55	12.85486289	0.027553023	0.927136719	0.926893061	1.730433305	5	0.349695187	-1.341662778	1.186377931	1.204249592	-1.276377199	-0.672028294	-0.568333275	0.527855116	0.383968944	0.450795824	0.472531276	0.115827337	0.334968487
38	28	Female	153	1.50E+12	27.35	10	21	126.5187268	480.8	14.7566934	0.030691958	0.917076765	0.87368992	1.673223101	5	0.349695187	-1.341662778	1.186377931	1.193583477	-0.948680442	-0.544295475	-0.457834103	0.377435876	-0.779771455	-0.390811796	0.472531276	0.115827337	-0.506639133
42	20	Female	165													-0.801533724	-0.258991865
44	21	Male	165	1.50E+12		1	18	108.5318058	530.5882353	11.9117284	0.022450042	0.914951212	0.938635316	1.639534248	11	-0.65763011	-0.258991865	-0.670668381	-0.692604746	0.196262942	-0.735372124	-0.747972274	0.345654006	0.640813476	-0.886401613	2.530768467	-0.101571752	-0.784829861
44	21	Male	165	1.50E+12	37.688	2	19	114.8151878	537.7222222	12.65703825	0.023538247	0.861653272	0.869139047	1.723453808	5	-0.65763011	-0.258991865	-0.051652944	-0.033701472	0.360317986	-0.685314809	-0.709664485	-0.451271706	-0.879315102	0.348121867	0.472531276	-0.101571752	0.449693619
44	21	Male	165	1.50E+12	47.503	3	18	108.5427136	543.7647059	17.63529019	0.03243184	0.874909104	0.905884845	1.713911751	4	-0.65763011	-0.258991865	-0.670668381	-0.691460914	0.499272533	-0.350960011	-0.396585438	-0.253066792	-0.075554856	0.20775062	0.129491744	-0.101571752	0.309322373
44	21	Male	165	1.50E+12	34.833	4	18	108.5209003	539.3529412	15.01348874	0.027836112	0.916518098	0.945705802	1.646608045	3	-0.65763011	-0.258991865	-0.670668381	-0.693748348	0.397818429	-0.527048305	-0.558367771	0.369082528	0.795469958	-0.782340428	-0.213547788	-0.101571752	-0.680768676
44	21	Male	165	1.50E+12	33.42	5	19	114.5153189	534.0555556	20.04293232	0.037529677	0.87411835	0.895336363	1.701805174	4	-0.65763011	-0.258991865	-0.051652944	-0.065147053	0.275998352	-0.18925532	-0.217127537	-0.264890365	-0.306287369	0.029653247	0.129491744	-0.101571752	0.131224999
44	21	Male	165	1.50E+12	31.128	6	19	114.5383302	537.0555556	11.50590294	0.021424046	0.902938598	0.932072319	1.703710771	11	-0.65763011	-0.258991865	-0.051652944	-0.062733995	0.344987143	-0.762628616	-0.784090178	0.166038048	0.497257575	0.057686094	2.530768467	-0.101571752	0.159257846
44	21	Male	165	1.50E+12	33.34	7	18	108.5427136	540.7647059	39.15058322	0.072398555	0.877188446	0.9012844	1.69385417	8	-0.65763011	-0.258991865	-0.670668381	-0.691460914	0.430283742	1.094073611	1.010353195	-0.218985442	-0.176182824	-0.087312355	1.501649871	-0.101571752	0.014259397
44	21	Male	165	1.50E+12	38.067	8	18	108.6628433	535.4117647	15.90064306	0.029697971	0.882746698	0.907807678	1.763407645	6	-0.65763011	-0.258991865	-0.670668381	-0.678863574	0.307186096	-0.467464278	-0.492825187	-0.135876902	-0.033495725	0.935874589	0.815570807	-0.101571752	1.037446342
44	21	Male	165	1.50E+12	33.957	9	18	108.6409818	534.1764706	19.81156909	0.03708806	0.888761997	0.911387302	1.717581376	1	-0.65763011	-0.258991865	-0.670668381	-0.681156073	0.278778946	-0.20479439	-0.232673655	-0.045934468	0.044803279	0.261733728	-0.899626852	-0.101571752	0.36330548
44	21	Male	165	1.50E+12	29.114	10	18	108.4773001	540.8235294	15.03421703	0.027798748	0.88630032	0.881888505	1.624981557	7	-0.65763011	-0.258991865	-0.670668381	-0.698320458	0.431636463	-0.52565613	-0.559683077	-0.082742147	-0.600439476	-1.10048327	1.158610339	-0.101571752	-0.998911518
46	20	Female	159													-0.801533724	-0.800327322
48	39	Female	154	1.50E+12		1	23	138.5681293	428.2272727	16.14685958	0.037706285	0.926102265	0.894766854	1.64365014	1	1.932634939	-1.251440202	2.424408805	2.457137215	-2.157656738	-0.450927615	-0.210910437	0.512387665	-0.318744538	-0.825853573	-0.899626852	-0.421673244	-0.404180329
48	39	Female	154	1.50E+12	30.604	2	23	138.8749119	434.7727273	17.23087034	0.039631902	0.931064628	0.939588924	1.637414957	2	1.932634939	-1.251440202	2.424408805	2.489307799	-2.007135739	-0.3781221	-0.143123386	0.586586311	0.661672245	-0.917578079	-0.55658732	-0.421673244	-0.495904835
48	39	Female	154	1.50E+12	39.941	3	22	132.610006	446.7619048	18.40523932	0.041196976	0.936152407	0.958427452	1.674153327	3	1.932634939	-1.251440202	1.805393368	1.832342007	-1.731429453	-0.299247847	-0.088028492	0.662660203	1.073737315	-0.377127427	-0.213547788	-0.421673244	0.044545817
48	39	Female	154	1.50E+12	26.294	4	22	132.7300151	446.5714286	15.78296679	0.035342536	0.931000528	0.947328785	1.673438034	3	1.932634939	-1.251440202	1.805393368	1.844926688	-1.735809694	-0.47536778	-0.294120923	0.585627873	0.830970331	-0.387649948	-0.213547788	-0.421673244	0.034023296
48	39	Female	154	1.50E+12	26.751	5	22	132.6899879	450.1428571	17.88397983	0.039729565	0.892470229	0.926326627	1.726996834	5	1.932634939	-1.251440202	1.805393368	1.840729264	-1.653680181	-0.334257246	-0.139685402	0.009512062	0.37157903	0.400242603	0.472531276	-0.421673244	0.821915847
48	39	Female	154	1.50E+12	25.063	6	22	132.5833668	452.5238095	19.75232126	0.043649242	0.891984424	0.952769096	1.706430177	3	1.932634939	-1.251440202	1.805393368	1.829548501	-1.598927173	-0.208773658	-0.001701951	0.002248167	0.949969111	0.09769072	-0.213547788	-0.421673244	0.519363964
48	39	Female	154	1.50E+12	30.839	7	22	132.7967807	447.7142857	14.07173072	0.031430158	0.921112913	0.974373662	1.672132431	4	1.932634939	-1.251440202	1.805393368	1.851928025	-1.70952825	-0.590299687	-0.431847427	0.437785485	1.422537194	-0.406856417	0.129491744	-0.421673244	0.014816827
48	39	Female	154	1.50E+12	30.354	8	22	132.7700664	454.2380952	17.27895709	0.038039428	0.917154912	0.957816681	1.670071018	3	1.932634939	-1.251440202	1.805393368	1.849126645	-1.559505006	-0.374892444	-0.1991829	0.378604351	1.060377609	-0.437181444	-0.213547788	-0.421673244	-0.0155082
48	39	Female	154	1.50E+12	33.97	9	22	132.5833668	450.3809524	17.74817547	0.039407029	0.934115844	0.959697282	1.684566387	2	1.932634939	-1.251440202	1.805393368	1.829548501	-1.64820488	-0.343378287	-0.151039537	0.63220894	1.10151299	-0.223943029	-0.55658732	-0.421673244	0.197730215
48	39	Female	154	1.50E+12	23.237	10	21	126.5441398	465.05	17.21765083	0.037023225	0.890633888	0.915450819	1.622398925	1	1.932634939	-1.251440202	1.186377931	1.196248399	-1.310871594	-0.379009963	-0.23495603	-0.017945421	0.133686733	-1.138475845	-0.899626852	-0.421673244	-0.716802601
50	23	Female	171	1.50E+12		1	20	120.4577394	487.1578947	12.45735107	0.025571486	0.928308468	0.882869451	1.629477833	8	-0.369822882	0.282343591	0.567362493	0.558001487	-0.802472619	-0.698726418	-0.638088862	0.545375428	-0.578982727	-1.034339482	1.501649871	-0.573372396	-0.460967086
50	23	Female	171	1.50E+12	73.163	3	21	126.6331658	479.85	16.14396172	0.033643767	0.941038296	0.942775681	1.660858833	4	-0.369822882	0.282343591	1.186377931	1.205584062	-0.970526893	-0.451122244	-0.353922271	0.735715381	0.731377869	-0.572700001	0.129491744	-0.573372396	0.000672395
50	23	Female	171	1.50E+12	26.863	4	21	126.6204402	476.55	13.30967693	0.027929235	0.948028541	0.93311936	1.63068231	4	-0.369822882	0.282343591	1.186377931	1.204249592	-1.046414563	-0.641481576	-0.555089576	0.840235487	0.520160058	-1.01662066	0.129491744	-0.573372396	-0.443248265
50	23	Female	171	1.50E+12	27.319	5	20	120.6879212	477.2105263	13.21712982	0.027696644	0.940928256	0.930955134	1.71111362	4	-0.369822882	0.282343591	0.567362493	0.582139364	-1.031224925	-0.647697326	-0.563277438	0.734070032	0.472820813	0.166587883	0.129491744	-0.573372396	0.739960278
50	23	Female	171	1.50E+12	25.212	6	21	126.6204402	471.55	16.0545165	0.034046266	0.950937579	0.940779598	1.70785806	6	-0.369822882	0.282343591	1.186377931	1.204249592	-1.161395881	-0.457129662	-0.339753222	0.88373223	0.687716495	0.118696004	0.815570807	-0.573372396	0.6920684
50	23	Female	171	1.50E+12	27.756	7	21	126.5822785	466.85	13.15779237	0.028184197	0.948227211	0.928521592	1.649152855	7	-0.369822882	0.282343591	1.186377931	1.20024779	-1.26947832	-0.651682613	-0.54611421	0.84320606	0.419590657	-0.744904262	1.158610339	-0.573372396	-0.171531867
50	23	Female	171	1.50E+12	31.118	8	18	108.619129	555	23.29604864	0.041974862	0.883101053	0.745996382	1.607118793	6	-0.369822882	0.282343591	-0.670668381	-0.68344765	0.757642318	0.029234034	-0.060644732	-0.130578474	-3.572879607	-1.363258748	0.815570807	-0.573372396	-0.789886353
50	23	Female	171	1.50E+12	37.546	9	20	120.6151372	472.7368421	10.84746929	0.022946105	0.947215813	0.942658141	1.70664892	2	-0.369822882	0.282343591	0.567362493	0.574506917	-1.134102947	-0.806851057	-0.730509497	0.828083351	0.728806862	0.100908602	-0.55658732	-0.573372396	0.674280997
50	23	Female	171	1.50E+12	22.763	10	19	114.5498392	528.6111111	73.91973041	0.13983764	0.813138904	0.788700386	1.644406909	0	-0.369822882	0.282343591	-0.051652944	-0.061527102	0.150796473	3.429277071	3.3843951	-1.176672104	-2.638792383	-0.814720896	-1.242666383	-0.573372396	-0.2413485
52	21	Female	165	1.50E+12		1	19	114.5268234	505.7777778	11.18806684	0.022120519	0.956549916	0.934892243	1.619861381	3	-0.65763011	-0.258991865	-0.051652944	-0.063940645	-0.37428488	-0.783975472	-0.759572415	0.967649467	0.55893928	-1.175805136	-0.213547788	-0.393069752	-0.782735385
52	21	Female	165	1.50E+12	40.561	2	19	114.492317	511.1111111	11.90652897	0.023295383	0.943554039	0.946554332	1.714229942	4	-0.65763011	-0.258991865	-0.051652944	-0.067559142	-0.251638141	-0.735721333	-0.718213961	0.773331479	0.814030307	0.212431457	0.129491744	-0.393069752	0.605501209
52	21	Female	165	1.50E+12	32.692	3	19	114.4808194	505.2777778	12.33696143	0.024416196	0.945962677	0.968083065	1.807759233	5	-0.65763011	-0.258991865	-0.051652944	-0.068764823	-0.385783012	-0.706812158	-0.67875823	0.809346105	1.284939635	1.588321732	0.472531276	-0.393069752	1.981391484
52	21	Female	165	1.50E+12	28.873	4	20	120.6030151	501.4210526	16.30084205	0.032509289	0.960613363	0.968103673	1.511836151	0	-0.65763011	-0.258991865	0.567362493	0.573235737	-0.47447328	-0.440585676	-0.393859026	1.02840727	1.285390407	-2.764942202	-1.242666383	-0.393069752	-2.37187245
52	21	Female	165	1.50E+12	26.976	5	20	120.6757844	500.5789474	12.01015268	0.023992525	0.948169209	0.957577395	1.667158655	0	-0.65763011	-0.258991865	0.567362493	0.58086665	-0.493838554	-0.728761645	-0.693672647	0.842338799	1.055143583	-0.480024616	-1.242666383	-0.393069752	-0.086954864
52	21	Female	165	1.50E+12	27.262	6	20	120.6151372	499.3684211	16.21958052	0.032480189	0.941424436	0.93158453	1.801690021	2	-0.65763011	-0.258991865	0.567362493	0.574506917	-0.521676137	-0.446043452	-0.394883449	0.741489052	0.486587916	1.49903879	-0.55658732	-0.393069752	1.892108541
52	21	Female	165	1.50E+12	27.271	7	20	120.5666633	497.5789474	18.45425579	0.037088096	0.908298363	0.901448305	1.695018123	4	-0.65763011	-0.258991865	0.567362493	0.56942373	-0.562827345	-0.295955749	-0.232672393	0.246178744	-0.172597644	-0.07018968	0.129491744	-0.393069752	0.322880071
52	21	Female	165	1.50E+12	30.748	8	20	120.760793	498.1578947	19.20872378	0.038559509	0.914001187	0.942875335	1.782972334	0	-0.65763011	-0.258991865	0.567362493	0.589781029	-0.549513719	-0.245283345	-0.1808746	0.33144897	0.733557654	1.223686729	-1.242666383	-0.393069752	1.61675648
52	21	Female	165	1.50E+12	32.68	9	20	120.5061257	501.2105263	13.48519245	0.026905246	0.939797988	0.952238048	1.528602728	3	-0.65763011	-0.258991865	0.567362493	0.563075491	-0.479314598	-0.629693411	-0.591136818	0.717169956	0.938353212	-2.518292518	-0.213547788	-0.393069752	-2.125222766
52	21	Female	165	1.50E+12	24.021	10	20	120.5182284	513.0526316	22.20354093	0.043277316	0.905937288	0.850843202	1.601567541	2	-0.65763011	-0.258991865	0.567362493	0.564344629	-0.206990424	-0.044142163	-0.014794767	0.210875287	-1.279509781	-1.444922071	-0.55658732	-0.393069752	-1.05185232
54	21	Male	178	1.50E+12		1	18	108.5972851	528.4705882	21.28826699	0.040282785	0.899554861	0.838377752	1.722506846	7	-0.65763011	0.913901624	-0.670668381	-0.685738305	0.147564972	-0.105614792	-0.120210532	0.115443457	-1.552173141	0.334191299	1.158610339	0.267380747	0.066810551
54	21	Male	178	1.50E+12	31.646	2	20	120.5787781	496.5263158	10.44972133	0.021045655	0.928488434	0.941148994	1.773773566	7	-0.65763011	0.913901624	0.567362493	0.570694144	-0.587033939	-0.83356504	-0.797410601	0.548066332	0.695796494	1.088365542	1.158610339	0.267380747	0.820984795
54	21	Male	178	1.50E+12	42.034	3	20	120.6636501	497.6315789	10.64850138	0.021398363	0.927856891	0.946035037	1.760077809	4	-0.65763011	0.913901624	0.567362493	0.579594192	-0.561617016	-0.820214357	-0.784994276	0.538623324	0.802671486	0.886890058	0.129491744	0.267380747	0.61950931
54	21	Male	178	1.50E+12	26.037	4	20	120.6151372	501.7894737	9.093542807	0.018122227	0.925198058	0.932930121	1.670159876	4	-0.65763011	0.913901624	0.567362493	0.574506917	-0.466000972	-0.924650184	-0.900323315	0.498867712	0.51602074	-0.435874266	0.129491744	0.267380747	-0.703255014
54	21	Male	178	1.50E+12	28.282	5	20	120.6393888	488.4736842	8.804116388	0.018023727	0.912196186	0.896743437	1.750069821	6	-0.65763011	0.913901624	0.567362493	0.577050043	-0.772214377	-0.944088957	-0.903790787	0.304460094	-0.275509706	0.739664586	0.815570807	0.267380747	0.472283839
54	21	Male	178	1.50E+12	25.031	6	20	120.5787781	493.4210526	9.399416496	0.019049484	0.936244229	0.969036743	1.693940201	2	-0.65763011	0.913901624	0.567362493	0.570694144	-0.658443389	-0.904106761	-0.867681311	0.664033155	1.305799942	-0.086046767	-0.55658732	0.267380747	-0.353427514
54	21	Male	178	1.50E+12	25.965	7	20	120.6272618	493.8947368	7.203031064	0.014584142	0.94995128	0.954652556	1.751391014	5	-0.65763011	0.913901624	0.567362493	0.575778352	-0.647550422	-1.0516228	-1.024873668	0.868984812	0.991167032	0.759100387	0.472531276	0.267380747	0.49171964
54	21	Male	178	1.50E+12	29.793	8	21	126.6204402	480.8	5.938013136	0.012350277	0.926435374	0.903839682	1.68607915	7	-0.65763011	0.913901624	1.186377931	1.204249592	-0.948680442	-1.136585316	-1.10351189	0.517368414	-0.120289782	-0.201689077	1.158610339	0.267380747	-0.469069825
54	21	Male	178	1.50E+12	29.117	9	21	126.6840941	475.25	9.501973479	0.019993632	0.941315848	0.945505153	1.744330958	2	-0.65763011	0.913901624	1.186377931	1.210924627	-1.076309705	-0.897218717	-0.834444709	0.739865414	0.791081052	0.655241346	-0.55658732	0.267380747	0.387860598
54	21	Male	178	1.50E+12	21.792	10	20	120.5787781	508.1052632	54.80865734	0.107868706	0.848330137	0.80897598	1.627323214	2	-0.65763011	0.913901624	0.567362493	0.570694144	-0.320761412	2.145718297	2.259000402	-0.650482953	-2.195293623	-1.066035635	-0.55658732	0.267380747	-1.333416382
56	20	Female	168	1.50E+12		1	20	120.6393888	505.2105263	83.60154805	0.165478635	0.869885502	0.942410779	1.79183115	3	-0.801533724	0.011675863	0.567362493	0.577050043	-0.387329544	4.079537889	4.287028853	-0.328181093	0.72339617	1.354006966	-0.213547788	0.074757881	1.279249085
56	20	Female	168	1.50E+12	32.434	2	20	120.5061257	496.2105263	61.87557885	0.124696224	0.879112653	0.908924751	1.66029294	4	-0.801533724	0.011675863	0.567362493	0.563075491	-0.594295917	2.620354602	2.851375457	-0.190214157	-0.009061387	-0.581024742	0.129491744	0.074757881	-0.655782623
56	20	Female	168	1.50E+12	42.25	3	19	114.5728643	494.9444444	56.93902413	0.115041243	0.848313559	0.897979877	1.698517284	2	-0.801533724	0.011675863	-0.051652944	-0.059112589	-0.623411069	2.28880032	2.511493492	-0.650730818	-0.248464389	-0.018714244	-0.55658732	0.074757881	-0.093472125
56	20	Female	168	1.50E+12	28.967	4	20	120.6272618	505.1052632	51.780808	0.102514885	0.875145046	0.930880197	1.656880907	4	-0.801533724	0.011675863	0.567362493	0.575778352	-0.389750203	1.942358571	2.070531125	-0.249538917	0.471181669	-0.631218461	0.129491744	0.074757881	-0.705976342
56	20	Female	168	1.50E+12	28.768	5	19	114.6535251	506.1111111	76.03645974	0.150236693	0.87052487	0.906830237	1.773382331	3	-0.801533724	0.011675863	-0.051652944	-0.050654143	-0.366619459	3.57144316	3.750470459	-0.318621088	-0.054875801	1.082610159	-0.213547788	0.074757881	1.007852278
56	20	Female	168	1.50E+12	26.783	6	19	114.6189423	509.5555556	46.26640517	0.090797568	0.844768318	0.942648843	1.731728608	5	-0.801533724	0.011675863	-0.051652944	-0.054280649	-0.287410106	1.571994221	1.658049227	-0.703740255	0.728603475	0.469850761	0.472531276	0.074757881	0.395092881
56	20	Female	168	1.50E+12	32.42	7	20	120.6151372	502.0526316	51.16996825	0.101921522	0.850478421	0.912415595	1.737255027	3	-0.801533724	0.011675863	0.567362493	0.574506917	-0.459949324	1.901332684	2.049643101	-0.618361206	0.067295688	0.551148778	-0.213547788	0.074757881	0.476390897
56	20	Female	168	1.50E+12	30.826	8	20	120.6151372	499.4736842	47.31236449	0.094724439	0.830005829	0.906772798	1.657183619	5	-0.801533724	0.011675863	0.567362493	0.574506917	-0.519255477	1.642244085	1.796285923	-0.924473122	-0.056132199	-0.626765327	0.472531276	0.074757881	-0.701523208
56	20	Female	168	1.50E+12	33.696	9	19	114.5498392	505.7777778	25.32358487	0.050068599	0.877632864	0.920478782	1.736306672	2	-0.801533724	0.011675863	-0.051652944	-0.061527102	-0.37428488	0.165409638	0.22427714	-0.212340379	0.243666039	0.537197725	-0.55658732	0.074757881	0.462439844
56	20	Female	168	1.50E+12	22.765	10	20	120.5545509	511.4736842	22.36390047	0.04372444	0.870777145	0.885423123	1.605334113	4	-0.801533724	0.011675863	0.567362493	0.568153572	-0.243300314	-0.03337192	0.000945231	-0.314849002	-0.523124913	-1.389512806	0.129491744	0.074757881	-1.464270687
58	40	Male	188	1.50E+12		1	17	102.07145	604.625	25.05961642	0.041446544	0.936353886	0.938812409	1.63164407	5	2.076538553	1.816127384	-1.289683818	-1.370066282	1.8988319	0.1476807	-0.079243012	0.665672782	0.644687131	-1.002472413	0.472531276	-0.006187257	-0.996285156
58	40	Male	188	1.50E+12	53.36	2	17	102.4816638	611.0625	19.16855742	0.031369226	0.923702876	0.873369378	1.771676881	6	2.076538553	1.816127384	-1.289683818	-1.327049445	2.046870347	-0.247981042	-0.433992413	0.476511339	-0.786782831	1.05752163	0.815570807	-0.006187257	1.063708887
58	40	Male	188	1.50E+12	42.641	3	16	96.44364075	606.8	23.5802177	0.03885995	0.936202961	0.920691125	1.634511001	2	2.076538553	1.816127384	-1.908699256	-1.960223297	1.948848774	0.048319706	-0.170298242	0.663416105	0.248310712	-0.96029757	-0.55658732	-0.006187257	-0.954110313
58	40	Male	188	1.50E+12	38.353	4	17	102.4816638	607.625	29.33614451	0.048280016	0.947009729	0.931493766	1.740229412	3	2.076538553	1.816127384	-1.289683818	-1.327049445	1.967820691	0.434905554	0.161314061	0.825001927	0.48460258	0.594904341	-0.213547788	-0.006187257	0.601091598
58	40	Male	188	1.50E+12	37.236	5	17	102	582.1875	20.77323624	0.03568135	0.948102872	0.947815316	1.747615668	6	2.076538553	1.816127384	-1.289683818	-1.377558847	1.382853235	-0.14020585	-0.282193719	0.841346904	0.841612471	0.703562054	0.815570807	-0.006187257	0.709749311
58	40	Male	188	1.50E+12	36.137	6	16	96.40490058	589.6	13.36063871	0.022660513	0.951086551	0.945359948	1.741622024	2	2.076538553	1.816127384	-1.908699256	-1.964285762	1.553313039	-0.638058826	-0.740563114	0.88595971	0.787904919	0.615390774	-0.55658732	-0.006187257	0.621578031
58	40	Male	188	1.50E+12	35.849	7	16	96.51151101	597.2	16.89654797	0.028292947	0.941958638	0.93278138	1.768064776	4	2.076538553	1.816127384	-1.908699256	-1.953106121	1.728084643	-0.400576224	-0.542285908	0.749476592	0.512767248	1.004384699	0.129491744	-0.006187257	1.010571956
58	40	Male	188	1.50E+12	40.616	8	17	102.5434804	588.5625	47.96479015	0.081494812	0.932363181	0.937564115	1.67295117	5	2.076538553	1.816127384	-1.289683818	-1.32056708	1.529454416	1.686063009	1.33056654	0.606002646	0.617382535	-0.394812108	0.472531276	-0.006187257	-0.388624851
58	40	Male	188	1.50E+12	42.331	9	17	102.4919614	580.5	38.06901627	0.065579701	0.924668529	0.925175286	1.672828725	9	2.076538553	1.816127384	-1.289683818	-1.325969594	1.34404704	1.02143223	0.770310714	0.490950045	0.346395138	-0.396613369	1.844689403	-0.006187257	-0.390426112
58	40	Male	188	1.50E+12	30.264	10	17	102.4816638	602.4375	23.45998921	0.038941781	0.900089838	0.82622418	1.612544614	13	2.076538553	1.816127384	-1.289683818	-1.327049445	1.848527574	0.040244789	-0.167417566	0.123442585	-1.81801464	-1.283440608	3.21684753	-0.006187257	-1.277253351
60	26	Female	150													0.061887959	-1.612330507
62	18	Male	185	1.50E+12		1	19	114.5383302	522.0555556	10.98722603	0.021046086	0.906220164	0.9523948	1.642126647	5	-1.089340951	1.545459656	-0.051652944	-0.062733995	4.32E-05	-0.797464562	-0.79739542	0.215104937	0.941781938	-0.848265358	0.472531276	-0.394449841	-0.453815517
62	18	Male	185	1.50E+12	37.489	2	19	114.5843803	519.1666667	12.27576655	0.023645136	0.918328257	0.931169607	1.739740038	5	-1.089340951	1.545459656	-0.051652944	-0.057904968	-0.066390461	-0.710922195	-0.705901675	0.396148531	0.477512098	0.587705266	0.472531276	-0.394449841	0.982155107
62	18	Male	185	1.50E+12	33.935	3	19	114.5153189	519	14.72714802	0.028376008	0.913708299	0.944362854	1.720771304	4	-1.089340951	1.545459656	-0.051652944	-0.065147053	-0.070223172	-0.546279834	-0.539361942	0.327069625	0.766094935	0.308660102	0.129491744	-0.394449841	0.703109943
62	18	Male	185	1.50E+12	29.124	4	19	114.5498392	521.1666667	18.62569909	0.03573847	0.906804325	0.968111659	1.687910899	2	-1.089340951	1.545459656	-0.051652944	-0.061527102	-0.020397934	-0.284441087	-0.280182967	0.223839473	1.285565084	-0.174742599	-0.55658732	-0.394449841	0.219707242
62	18	Male	185	1.50E+12	25.536	5	19	114.5153189	517.1666667	18.0562393	0.034913772	0.888503856	0.943017294	1.693781125	3	-1.089340951	1.545459656	-0.051652944	-0.065147053	-0.112382989	-0.322687767	-0.309214585	-0.049794266	0.736662798	-0.088386902	-0.213547788	-0.394449841	0.306062939
62	18	Male	185	1.50E+12	26.156	6	20	120.5303335	519.4736842	15.6385772	0.030104657	0.888828493	0.966441562	1.528485068	2	-1.089340951	1.545459656	0.567362493	0.565614021	-0.059330205	-0.485065431	-0.47850871	-0.044940193	1.249034187	-2.520023385	-0.55658732	-0.394449841	-2.125573544
62	18	Male	185	1.50E+12	28.876	7	19	114.4578313	521.3888889	11.51877158	0.022092476	0.921641937	0.960690958	1.721405503	6	-1.089340951	1.545459656	-0.051652944	-0.071175458	-0.015287653	-0.761764319	-0.760559594	0.445695603	1.123248193	0.317989677	0.815570807	-0.394449841	0.712439518
62	18	Male	185	1.50E+12	27.884	8	20	120.6636501	505.3157895	16.80555244	0.033257525	0.898638534	0.930622958	1.591400985	5	-1.089340951	1.545459656	0.567362493	0.579594192	-0.384908885	-0.406687765	-0.367519068	0.101742283	0.465554942	-1.594480209	0.472531276	-0.394449841	-1.200030368
62	18	Male	185	1.50E+12	32.46	9	19	114.5498392	514.1666667	14.45394986	0.02811141	0.922958101	0.955319539	1.720167615	2	-1.089340951	1.545459656	-0.051652944	-0.061527102	-0.18137178	-0.564628667	-0.54867652	0.465375245	1.005756292	0.299779351	-0.55658732	-0.394449841	0.694229192
62	18	Male	185	1.50E+12	24.481	10	20	120.6151372	512.5263158	11.25011542	0.021950318	0.934356547	0.971002692	1.683968777	3	-1.089340951	1.545459656	0.567362493	0.574506917	-0.219093721	-0.779808097	-0.765563966	0.635808003	1.348802188	-0.232734353	-0.213547788	-0.394449841	0.161715488
64	22	Female	164	1.50E+12		1	21	126	486.8	27.76076368	0.057027041	0.959407692	0.967850488	1.762270418	3	-0.513726496	-0.349214442	1.186377931	1.139187488	-0.810702861	0.329098104	0.469233499	1.010379739	1.279852372	0.919145085	-0.213547788	0.243538231	0.675606854
64	22	Female	164	1.50E+12	42.069	2	20	120.542441	479.1578947	19.45916956	0.040611184	0.968517619	0.956764134	1.724033258	6	-0.513726496	-0.349214442	0.567362493	0.566883669	-0.986442728	-0.228462632	-0.108649966	1.146593904	1.037354679	0.356646041	0.815570807	0.243538231	0.113107811
64	22	Female	164	1.50E+12	33.256	3	21	126.5822785	472.2	43.10290013	0.091281025	0.939026181	0.911292868	1.690133401	2	-0.513726496	-0.349214442	1.186377931	1.20024779	-1.146448309	1.359523439	1.67506826	0.705629672	0.042737674	-0.142047825	-0.55658732	0.243538231	-0.385586056
64	22	Female	164	1.50E+12	28.212	4	22	132.6766509	468.4761905	26.13266346	0.055782266	0.956578	0.951755417	1.655832761	7	-0.513726496	-0.349214442	1.805393368	1.839330686	-1.232082015	0.219749858	0.425413975	0.968069385	0.92779638	-0.64663753	1.158610339	0.243538231	-0.890175761
64	22	Female	164	1.50E+12	28.464	5	21	126.7478121	471.3	20.47950195	0.043453219	0.951954294	0.930274535	1.71857895	0	-0.513726496	-0.349214442	1.186377931	1.217606377	-1.167144947	-0.159933953	-0.008602513	0.898934443	0.457933701	0.276408827	-1.242666383	0.243538231	0.032870596
64	22	Female	164	1.50E+12	25.574	6	21	126.6840941	468.7	16.26991088	0.034712846	0.950820966	0.933241198	1.665134127	1	-0.513726496	-0.349214442	1.186377931	1.210924627	-1.226935232	-0.442663109	-0.316287752	0.881988597	0.522825083	-0.509807034	-0.899626852	0.243538231	-0.753345265
64	22	Female	164	1.50E+12	29.161	7	21	126.7988326	471.95	25.50387226	0.054039352	0.964378384	0.958864487	1.743100965	1	-0.513726496	-0.349214442	1.186377931	1.222956619	-1.152197375	0.177518296	0.364058599	1.08470291	1.083296822	0.637147177	-0.899626852	0.243538231	0.393608946
64	22	Female	164	1.50E+12	26.262	8	21	126.5568501	464.35	27.1058573	0.058373764	0.949724925	0.939732432	1.709873976	1	-0.513726496	-0.349214442	1.186377931	1.197581261	-1.326968979	0.285112566	0.516641855	0.865600287	0.664811275	0.148351743	-0.899626852	0.243538231	-0.095186488
64	22	Female	164	1.50E+12	34.333	9	22	132.6899879	469	26.18614683	0.055834002	0.955534775	0.912878461	1.752211104	6	-0.513726496	-0.349214442	1.805393368	1.840729264	-1.220036353	0.223341967	0.427235217	0.952470801	0.0774202	0.771164566	0.815570807	0.243538231	0.527626335
64	22	Female	164	1.50E+12	24.222	10	21	126.6458941	469.3	25.33594285	0.053986667	0.968590294	0.950114647	1.742275998	3	-0.513726496	-0.349214442	1.186377931	1.206918801	-1.213137474	0.166239638	0.362203938	1.147680567	0.891906944	0.625011259	-0.213547788	0.243538231	0.381473028
66	34	Male	172	1.50E+12		1	18	108.6300543	574.2352941	9.34016886	0.016265404	0.970995885	0.968458388	1.752290728	11	1.21311687	0.372566167	-0.670668381	-0.682301976	1.199982212	-0.908086016	-0.965688624	1.183649637	1.293149285	0.7723359	2.530768467	0.539613779	0.23272212
66	34	Male	172	1.50E+12	49.642	2	17	102.5125628	562.25	15.32767106	0.027261309	0.962517524	0.967045878	1.775858982	13	1.21311687	0.372566167	-1.289683818	-1.32380924	0.924365229	-0.50594685	-0.578602409	1.056878816	1.262252702	1.119043662	3.21684753	0.539613779	0.579429883
66	34	Male	172	1.50E+12	44.02	3	17	102.4713683	562.4375	23.88506005	0.042467048	0.914769362	0.896171927	1.738643193	5	1.21311687	0.372566167	-1.289683818	-1.32812908	0.928677029	0.068793862	-0.043318457	0.342934938	-0.288010631	0.571569802	0.472531276	0.539613779	0.031956023
66	34	Male	172	1.50E+12	39.127	4	17	102.4507834	563.3125	13.15636134	0.023355351	0.968215619	0.961246639	1.711625013	6	1.21311687	0.372566167	-1.289683818	-1.330287698	0.94879876	-0.651778726	-0.716102902	1.142078324	1.135402885	0.174110878	0.815570807	0.539613779	-0.365502901
66	34	Male	172	1.50E+12	34.139	5	18	108.5972851	566.1176471	17.54953444	0.030999801	0.958737304	0.947764127	1.800994367	7	1.21311687	0.372566167	-0.670668381	-0.685738305	1.013306661	-0.356719633	-0.446997177	1.000355901	0.840492783	1.488805165	1.158610339	0.539613779	0.949191386
66	34	Male	172	1.50E+12	34.486	6	17	102.5537905	563.0625	25.9505991	0.04608831	0.962530322	0.974562722	1.767017722	8	1.21311687	0.372566167	-1.289683818	-1.319485925	0.943049694	0.207521853	0.084159977	1.057070176	1.426672607	0.988981701	1.501649871	0.539613779	0.449367922
66	34	Male	172	1.50E+12	44.242	7	18	108.4555132	572.3529412	17.68662232	0.030901601	0.956940779	0.954283475	1.737922071	6	1.21311687	0.372566167	-0.670668381	-0.700605136	1.156695128	-0.347512387	-0.450454084	0.973493757	0.983093925	0.560961529	0.815570807	0.539613779	0.021347749
66	34	Male	172	1.50E+12	29.372	8	18	108.4337349	566	16.41735094	0.02900592	0.9411758	0.928860456	1.666361737	5	1.21311687	0.372566167	-0.670668381	-0.702888896	1.010601218	-0.432760579	-0.517187279	0.737771388	0.427002821	-0.491747909	0.472531276	0.539613779	-1.031361688
66	34	Male	172	1.50E+12	46.6	9	17	102.4302069	575.6875	27.10792954	0.047087925	0.944471212	0.934246654	1.744259617	8	1.21311687	0.372566167	-1.289683818	-1.332445449	1.233377522	0.285251744	0.119349163	0.787045301	0.544817962	0.654191867	1.501649871	0.539613779	0.114578087
66	34	Male	172	1.50E+12	29.05	10	17	102.5434804	569.6875	17.82455732	0.031288307	0.935316738	0.945735129	1.669735661	7	1.21311687	0.372566167	-1.289683818	-1.32056708	1.09539994	-0.338248246	-0.436840976	0.650165044	0.796111451	-0.442114801	1.158610339	0.539613779	-0.981728581
68	40	Female	169	1.50E+12		1	20	120.5666633	490.7368421	70.49288288	0.143647016	0.723583325	0.926724543	1.588125236	5	2.076538553	0.101898439	0.567362493	0.56942373	-0.720170202	3.199119393	3.518495628	-2.515732179	0.380282853	-1.642669075	0.472531276	-0.150239317	-1.492429758
68	40	Female	169	1.50E+12	39.101	2	20	120.5182284	488.2105263	67.93307771	0.139147098	0.701124994	0.967946196	1.738560347	8	2.076538553	0.101898439	0.567362493	0.564344629	-0.778266026	3.027194961	3.360086088	-2.851535423	1.281945844	0.570351074	1.501649871	-0.150239317	0.720590392
68	40	Female	169	1.50E+12	37.122	3	21	126.5949965	484.05	75.77497938	0.156543703	0.724636656	0.952360121	1.719074793	3	2.076538553	0.101898439	1.186377931	1.201581456	-0.873942585	3.55388133	3.972494603	-2.49998248	0.941023382	0.28370308	-0.213547788	-0.150239317	0.433942397
68	40	Female	169	1.50E+12	30.069	4	20	120.5908954	487.8947368	71.00251644	0.145528351	0.73754959	0.965146866	1.706199306	3	2.076538553	0.101898439	0.567362493	0.571964813	-0.785528004	3.233347959	3.584723815	-2.306904679	1.220714608	0.094294419	-0.213547788	-0.150239317	0.244533737
68	40	Female	169	1.50E+12	31.707	5	21	126.7350634	482.85	78.42274861	0.162416379	0.744185573	0.97615557	1.698932928	3	2.076538553	0.101898439	1.186377931	1.21626949	-0.901538102	3.731713701	4.179229009	-2.207681608	1.4615138	-0.012599781	-0.213547788	-0.150239317	0.137639537
68	40	Female	169	1.50E+12	27.111	6	21	126.5441398	483.7	82.69588865	0.170965244	0.693808682	0.962059199	1.72965615	8	2.076538553	0.101898439	1.186377931	1.196248399	-0.881991278	4.018711002	4.480172656	-2.960930972	1.153176432	0.439363256	1.501649871	-0.150239317	0.589602574
68	40	Female	169	1.50E+12	34.631	7	20	120.5545509	482.8421053	85.26877824	0.176597644	0.680548157	0.960694667	1.674280003	3	2.076538553	0.101898439	0.567362493	0.568153572	-0.901719651	4.191514225	4.678448671	-3.159206059	1.123329309	-0.375263926	-0.213547788	-0.150239317	-0.225024609
68	40	Female	169	1.50E+12	30.117	8	21	126.569563	484.55	70.59707855	0.145696169	0.713077751	0.933843959	1.631008085	5	2.076538553	0.101898439	1.186377931	1.198914391	-0.862444454	3.206117496	3.590631467	-2.67281446	0.536009603	-1.011828264	0.472531276	-0.150239317	-0.861588946
68	40	Female	169	1.50E+12	37.999	9	20	120.5787781	485.0526316	74.00175936	0.152564391	0.692645265	0.935524105	1.706460119	5	2.076538553	0.101898439	0.567362493	0.570694144	-0.850885805	3.434786389	3.832411845	-2.978326705	0.572760323	0.098131186	0.472531276	-0.150239317	0.248370504
68	40	Female	169	1.50E+12	25.269	10	21	126.0126013	485.5	80.30286421	0.165402398	0.678190749	0.940697323	1.703468688	3	2.076538553	0.101898439	1.186377931	1.140508912	-0.840598003	3.85798808	4.284345115	-3.194454675	0.685916854	0.054124856	-0.213547788	-0.150239317	0.204364173
70	20	Female	162	1.50E+12		1	19	114.6650573	537.5	16.21127865	0.030160518	0.952388128	0.966519885	1.549452413	4	-0.801533724	-0.529659594	-0.051652944	-0.049444821	0.355207705	-0.446601031	-0.476542242	0.905421243	1.250747387	-2.211577072	0.129491744	-0.183500855	-2.028076217
70	20	Female	162	1.50E+12	46.035	2	20	120.6151372	522.4210526	16.49343024	0.031571144	0.947920026	0.931992272	1.72087169	5	-0.801533724	-0.529659594	0.567362493	0.574506917	0.008448256	-0.427650858	-0.426884332	0.838612934	0.495506683	0.310136855	0.472531276	-0.183500855	0.49363771
70	20	Female	162	1.50E+12	38.606	3	18	108.5863664	549.5882353	30.51144206	0.055516913	0.875314224	0.891658469	1.74895036	5	-0.801533724	-0.529659594	-0.670668381	-0.686883287	0.63319195	0.513842172	0.416072806	-0.247009326	-0.386735883	0.723196426	0.472531276	-0.183500855	0.906697281
70	20	Female	162	1.50E+12	36.034	4	19	114.5728643	529.8888889	24.53543671	0.046302984	0.913945501	0.885525356	1.630288775	3	-0.801533724	-0.529659594	-0.051652944	-0.059112589	0.180180587	0.112475169	0.091717089	0.330616341	-0.520888713	-1.022409875	-0.213547788	-0.183500855	-0.83890902
70	20	Female	162	1.50E+12	36.672	5	18	108.7065929	563.7647059	39.02266221	0.069217994	0.844466195	0.938662414	1.791533247	3	-0.801533724	-0.529659594	-0.670668381	-0.674275806	0.959197805	1.085482041	0.898388688	-0.708257693	0.641406221	1.349624563	-0.213547788	-0.183500855	1.533125418
70	20	Female	162	1.50E+12	31.565	6	18	108.5645356	555.8235294	52.9941565	0.095343492	0.839439742	0.819111816	1.761719888	4	-0.801533724	-0.529659594	-0.670668381	-0.689172561	0.776580418	2.023850809	1.818078316	-0.783414626	-1.973587134	0.911046347	0.129491744	-0.183500855	1.094547202
70	20	Female	162	1.50E+12	42.163	7	18	108.0108011	559.3529412	31.27664262	0.055915756	0.860862475	0.904243668	1.699322457	6	-0.801533724	-0.529659594	-0.670668381	-0.747239614	0.857743701	0.565235408	0.430113195	-0.463095927	-0.111453184	-0.006869506	0.815570807	-0.183500855	0.176631349
70	20	Female	162	1.50E+12	31.712	8	18	108.5427136	552.2941176	48.46194954	0.087746634	0.841660407	0.88909692	1.662921498	11	-0.801533724	-0.529659594	-0.670668381	-0.691460914	0.695417134	1.719453772	1.550647918	-0.750210613	-0.442766011	-0.542356563	2.530768467	-0.183500855	-0.358855708
70	20	Female	162	1.50E+12	47.202	9	17	102.4199217	557.375	67.10893663	0.12040177	0.737542557	0.773356635	1.72378301	7	-0.801533724	-0.529659594	-1.289683818	-1.333524	0.812258444	2.971843097	2.700198837	-2.307009835	-2.974414359	0.352964692	1.158610339	-0.183500855	0.536465547
70	20	Female	162	1.50E+12	34.819	10	19	114.4693242	526.3888889	17.08845903	0.032463563	0.909849868	0.934580807	1.584312027	3	-0.801533724	-0.529659594	-0.051652944	-0.069970261	0.099693665	-0.387686883	-0.395468706	0.269377279	0.55212707	-1.698764418	-0.213547788	-0.183500855	-1.515263563
72	20	Female	160	1.50E+12		1	18	108.608206	538.2352941	11.7749955	0.021877041	0.913084139	0.911631831	1.704823476	0	-0.801533724	-0.710104746	-0.670668381	-0.684593092	0.372116722	-0.744555528	-0.768143512	0.31773701	0.050152004	0.074054859	-1.242666383	0.247111383	-0.173056524
72	20	Female	160	1.50E+12	49.589	2	19	114.0228046	526.5	13.19616948	0.02506395	0.925450976	0.904257069	1.753996213	1	-0.801533724	-0.710104746	-0.051652944	-0.116794292	0.102248805	-0.649105088	-0.655955527	0.502649416	-0.111160057	0.797424935	-0.899626852	0.247111383	0.550313552
72	20	Female	160	1.50E+12	43.16	3	19	114.5613506	519.6111111	11.94030936	0.022979319	0.937579351	0.932111888	1.7298187	2	-0.801533724	-0.710104746	-0.051652944	-0.060319967	-0.0561699	-0.733452538	-0.729340286	0.683996279	0.498123105	0.441754486	-0.55658732	0.247111383	0.194643103
72	20	Female	160	1.50E+12	35.671	4	19	114.6419952	522.1666667	9.322910847	0.017854282	0.928997559	0.951517216	1.72678122	1	-0.801533724	-0.710104746	-0.051652944	-0.051863221	0.002598329	-0.909245117	-0.909755727	0.55567892	0.92258608	0.397070751	-0.899626852	0.247111383	0.149959368
72	20	Female	160	1.50E+12	34.814	5	19	114.6304676	523.5	17.3597555	0.033160947	0.904659624	0.851472673	1.746761916	4	-0.801533724	-0.710104746	-0.051652944	-0.053072057	0.033260014	-0.369465773	-0.370918893	0.1917713	-1.26574101	0.691002673	0.129491744	0.247111383	0.44389129
72	20	Female	160	1.50E+12	32.94	6	19	114.0456182	525.7222222	10.76932658	0.020484823	0.90392359	0.913204555	1.762742346	0	-0.801533724	-0.710104746	-0.051652944	-0.114401948	0.084362822	-0.812099363	-0.817153426	0.180765916	0.08455302	0.92608751	-1.242666383	0.247111383	0.678976127
72	20	Female	160	1.50E+12	40.292	7	19	114.5843803	522	14.03962646	0.026895836	0.935637383	0.92293631	1.740118066	6	-0.801533724	-0.710104746	-0.051652944	-0.057904968	-0.001234381	-0.592455909	-0.591468067	0.654959429	0.297420845	0.593266361	0.815570807	0.247111383	0.346154979
72	20	Female	160	1.50E+12	36.694	8	19	114.492317	535.5	9.719682208	0.018150667	0.930277178	0.926771761	1.505817772	7	-0.801533724	-0.710104746	-0.051652944	-0.067559142	0.309215178	-0.882596725	-0.899322151	0.574812145	0.381315677	-2.853477352	1.158610339	0.247111383	-3.100588735
72	20	Female	160	1.50E+12	42.834	9	19	114.5153189	517.5	14.00892573	0.027070388	0.911444436	0.925636583	1.767597979	6	-0.801533724	-0.710104746	-0.051652944	-0.065147053	-0.104717567	-0.594517865	-0.585323364	0.293219714	0.356485328	0.997517743	0.815570807	0.247111383	0.750406361
72	20	Female	160	1.50E+12	28.463	10	19	114.6535251	518.1666667	10.51057668	0.020284162	0.913773902	0.933915425	1.727416204	5	-0.801533724	-0.710104746	-0.051652944	-0.050654143	-0.089386725	-0.829477806	-0.824217236	0.328050531	0.537572823	0.406411862	0.472531276	0.247111383	0.159300479
74	28	Female	161	1.50E+12		1	21	126.7095736	468.95	13.38459936	0.028541634	0.939205169	0.933537115	1.663598582	7	0.349695187	-0.61988217	1.186377931	1.213596521	-1.221186166	-0.636449554	-0.533531434	0.708305965	0.529297842	-0.532396125	1.158610339	0.18828625	-0.720682374
74	28	Female	161	1.50E+12	45.226	2	21	126.6713582	470.9	12.64476176	0.026852329	0.956845713	0.956649696	1.757292547	4	0.349695187	-0.61988217	1.186377931	1.209589083	-1.176343452	-0.686139336	-0.592999636	0.9720723	1.034851535	0.84591663	0.129491744	0.18828625	0.65763038
74	28	Female	161	1.50E+12	35.044	3	21	126.607717	467.05	15.58998076	0.033379683	0.952537648	0.953887079	1.721009064	10	0.349695187	-0.61988217	1.186377931	1.20291539	-1.264879067	-0.488329319	-0.36321878	0.907656909	0.974423345	0.312157739	2.187728935	0.18828625	0.123871489
74	28	Female	161	1.50E+12	29.783	4	21	126.7605634	466.95	10.78644983	0.023099796	0.956159733	0.960515506	1.705280973	6	0.349695187	-0.61988217	1.186377931	1.218943534	-1.267178693	-0.810949312	-0.725099148	0.961815342	1.119410438	0.080785004	0.815570807	0.18828625	-0.107501246
74	28	Female	161	1.50E+12	31.496	5	22	132.6633166	465.8095238	13.31886971	0.028592953	0.957256171	0.952155494	1.712589928	4	0.349695187	-0.61988217	1.805393368	1.837932388	-1.293405384	-0.640864161	-0.531724879	0.978209588	0.936547473	0.188305548	0.129491744	0.18828625	1.93E-05
74	28	Female	161	1.50E+12	28.227	6	21	126.4552389	463.65	12.31777171	0.026566962	0.950778759	0.959982231	1.709955078	8	0.349695187	-0.61988217	1.186377931	1.186925852	-1.343066363	-0.708100999	-0.603045361	0.881357511	1.107745829	0.149544811	1.501649871	0.18828625	-0.038741439
74	28	Female	161	1.50E+12	31.848	7	22	132.6633166	463.3333333	9.280462495	0.020029775	0.969097841	0.971495474	1.777344892	4	0.349695187	-0.61988217	1.805393368	1.837932388	-1.350348513	-0.91209608	-0.83317236	1.155269553	1.35958107	1.140902585	0.129491744	0.18828625	0.952616335
74	28	Female	161	1.50E+12	33.778	8	22	132.6633166	462.1904762	12.22261389	0.026444971	0.955462258	0.952837787	1.683850051	3	0.349695187	-0.61988217	1.805393368	1.837932388	-1.376629958	-0.714492093	-0.607339753	0.951386499	0.951471623	-0.234480907	-0.213547788	0.18828625	-0.422767157
74	28	Female	161	1.50E+12	35.857	9	21	126.6204402	467.3	9.854440623	0.021088039	0.945143289	0.955440799	1.724490729	3	0.349695187	-0.61988217	1.186377931	1.204249592	-1.259130001	-0.873545933	-0.795918553	0.79709439	1.008408683	0.363375797	-0.213547788	0.18828625	0.175089548
74	28	Female	161	1.50E+12	24.551	10	21	126.6840941	483.85	14.1147972	0.029171845	0.926576644	0.895042849	1.670474317	1	0.349695187	-0.61988217	1.186377931	1.210924627	-0.878541838	-0.587407209	-0.511346275	0.519480712	-0.312707569	-0.431248585	-0.899626852	0.18828625	-0.619534834
76	19	Female	167	1.50E+12		1	18	108.6737774	528.6470588	24.80023998	0.04691266	0.939287666	0.933873301	1.70801178	3	-0.945437337	-0.078546713	-0.670668381	-0.677716978	0.151623136	0.130260176	0.113179386	0.709539481	0.536651409	0.120957345	-0.213547788	0.260139735	-0.13918239
76	19	Female	167	1.50E+12	44.347	2	19	114.5268234	517.2222222	27.46827575	0.0531073	0.945677538	0.967334291	1.760186836	3	-0.945437337	-0.078546713	-0.051652944	-0.063940645	-0.111105418	0.309453711	0.331247793	0.805082628	1.268561315	0.888493935	-0.213547788	0.260139735	0.6283542
76	19	Female	167	1.50E+12	35.47	3	19	114	514.3888889	18.82120225	0.036589442	0.937628995	0.947742903	1.782944172	3	-0.945437337	-0.078546713	-0.051652944	-0.11918568	-0.176261499	-0.271310489	-0.250226402	0.684738561	0.840028545	1.223272438	-0.213547788	0.260139735	0.963132703
76	19	Female	167	1.50E+12	30.963	4	19	114.6304676	510.3333333	15.54920505	0.030468723	0.931218029	0.949848617	1.706095939	6	-0.945437337	-0.078546713	-0.051652944	-0.053072057	-0.269524123	-0.491067941	-0.465692585	0.588880009	0.886087939	0.092773814	0.815570807	0.260139735	-0.167365921
76	19	Female	167	1.50E+12	30.961	5	19	114.5843803	515.7777778	18.62362763	0.036107852	0.91745935	0.946459429	1.703006897	0	-0.945437337	-0.078546713	-0.051652944	-0.057904968	-0.144322244	-0.284580212	-0.267179691	0.383156393	0.811954427	0.047331542	-1.242666383	0.260139735	-0.212808193
76	19	Female	167	1.50E+12	30.189	6	20	120.5303335	509.1052632	19.97602441	0.039237513	0.928713472	0.901619259	1.738735805	4	-0.945437337	-0.078546713	0.567362493	0.565614021	-0.297765149	-0.193749062	-0.157006983	0.551431171	-0.168858275	0.572932196	0.129491744	0.260139735	0.312792461
76	19	Female	167	1.50E+12	32.22	7	19	114.6189423	515.1111111	19.04931871	0.03698099	0.919097983	0.95235209	1.619829417	4	-0.945437337	-0.078546713	-0.051652944	-0.054280649	-0.159653086	-0.255989483	-0.236442831	0.40765769	0.940847715	-1.176275356	0.129491744	0.260139735	-1.436415091
76	19	Female	167	1.50E+12	35.609	8	19	114.5383302	508.0555556	17.52291269	0.034490151	0.92493356	0.977465398	1.718539323	1	-0.945437337	-0.078546713	-0.051652944	-0.062733995	-0.321904502	-0.358507632	-0.324127237	0.49491287	1.490164372	0.275825876	-0.899626852	0.260139735	0.015686141
76	19	Female	167	1.50E+12	35.622	9	19	114.4693242	507	20.21825358	0.039878212	0.910314859	0.941672837	1.750847476	2	-0.945437337	-0.078546713	-0.051652944	-0.069970261	-0.346178335	-0.177480202	-0.134452606	0.276329965	0.707254787	0.751104508	-0.55658732	0.260139735	0.490964773
76	19	Female	167	1.50E+12	25.965	10	18	108.5536235	528.2352941	16.92380645	0.032038386	0.859438939	0.912429067	1.686532568	3	-0.945437337	-0.078546713	-0.670668381	-0.690316853	0.142154086	-0.39874546	-0.410436108	-0.484381025	0.067590357	-0.195018948	-0.213547788	0.260139735	-0.455158683
78	30	Female	154	1.50E+12		1	22	132.7433628	449.952381	34.56047314	0.076809179	0.895696447	0.939553282	1.698230766	0	0.637502415	-1.251440202	1.805393368	1.846326392	-1.658060422	0.785787622	1.16561935	0.057751376	0.660892631	-0.022929146	-1.242666383	0.165177647	-0.188106794
78	30	Female	154	1.50E+12	42.662	2	22	132.6633166	448	23.58167166	0.05263766	0.884659707	0.901963116	1.820685502	0	0.637502415	-1.251440202	1.805393368	1.837932388	-1.702957889	0.048417359	0.314715165	-0.107273055	-0.161336904	1.778477437	-1.242666383	0.165177647	1.613299789
78	30	Female	154	1.50E+12	33.805	3	22	132.5035134	455.4285714	21.25709165	0.046674919	0.897423733	0.930573627	1.749372832	0	0.637502415	-1.251440202	1.805393368	1.821174713	-1.532128502	-0.107708624	0.104810228	0.083578243	0.464475904	0.729411334	-1.242666383	0.165177647	0.564233687
78	30	Female	154	1.50E+12	31.125	4	22	132.6499849	453.5238095	20.04903286	0.044207233	0.878448328	0.890274264	1.570464086	1	0.637502415	-1.251440202	1.805393368	1.836534371	-1.575930909	-0.188845588	0.017940884	-0.200147332	-0.417013331	-1.902478637	-0.899626852	0.165177647	-2.067656285
78	30	Female	154	1.50E+12	30.497	5	22	132.6766509	452.9047619	21.32046806	0.047074948	0.899038351	0.949381933	1.692134877	4	0.637502415	-1.251440202	1.805393368	1.839330686	-1.590166691	-0.103452068	0.11889235	0.107720452	0.875879919	-0.112604515	0.129491744	0.165177647	-0.277782162
78	30	Female	154	1.50E+12	31.354	6	21	126.7605634	461.25	29.15283005	0.063203968	0.891062447	0.934699266	1.763566198	5	0.637502415	-1.251440202	1.186377931	1.218943534	-1.398257396	0.422593587	0.686678352	-0.011537485	0.554718187	0.938207039	0.472531276	0.165177647	0.773029391
78	30	Female	154	1.50E+12	31.582	7	21	126.6331658	457.85	15.67569775	0.034237628	0.910788314	0.904461551	1.780919554	4	0.637502415	-1.251440202	1.186377931	1.205584062	-1.476444692	-0.4825723	-0.333016752	0.283409195	-0.106687324	1.19348871	0.129491744	0.165177647	1.028311062
78	30	Female	154	1.50E+12	33.978	8	21	126.5568501	462.25	16.76864634	0.036276141	0.911518288	0.914972118	1.699764001	5	0.637502415	-1.251440202	1.186377931	1.197581261	-1.375261132	-0.409166493	-0.261255439	0.294323965	0.123215863	-0.000374036	0.472531276	0.165177647	-0.165551684
78	30	Female	154	1.50E+12	37.913	9	22	132.7567133	453.952381	17.37945199	0.038284747	0.904519993	0.93968876	1.706727132	2	0.637502415	-1.251440202	1.805393368	1.847726378	-1.566075367	-0.368142896	-0.190546982	0.189683503	0.663856026	0.102059153	-0.55658732	0.165177647	-0.063118494
78	30	Female	154	1.50E+12	25.287	10	19	114.6074193	497.4444444	35.86738262	0.072103293	0.793666646	0.669606277	1.628312608	2	0.637502415	-1.251440202	-0.051652944	-0.055488998	-0.56592041	0.873563705	0.99995917	-1.467826756	-5.243800704	-1.051480863	-0.55658732	0.165177647	-1.216658511
80	29	Female	159													0.493598801	-0.800327322
82	26	Female	158	1.50E+12		1	19	114.5958987	516.5	13.79311422	0.026704965	0.784618892	0.865479246	1.666426008	4	0.061887959	-0.890549898	-0.051652944	-0.056697105	-0.127713831	-0.609012433	-0.598187271	-1.603111307	-0.959367852	-0.490802431	0.129491744	0.160515119	-0.65131755
82	26	Female	158	1.50E+12	47.266	2	20	121.7656012	504.9473684	17.37958174	0.0344186	0.797620089	0.849332023	1.638201653	7	0.061887959	-0.890549898	0.567362493	0.695149671	-0.393381192	-0.368134182	-0.326646003	-1.408713778	-1.312564578	-0.906005146	1.158610339	0.160515119	-1.066520265
82	26	Female	158	1.50E+12	36.698	3	20	120.5666633	500.7894737	10.53105157	0.0210289	0.793771858	0.924566876	1.766631581	12	0.061887959	-0.890549898	0.567362493	0.56942373	-0.488997236	-0.82810265	-0.798000423	-1.4662536	0.33308706	0.983301249	2.873807998	0.160515119	0.82278613
82	26	Female	158	1.50E+12	35.336	4	19	114.6189423	505.9444444	11.33564791	0.022404926	0.785331376	0.951794187	1.71286098	6	0.061887959	-0.890549898	-0.051652944	-0.054280649	-0.370452169	-0.774063471	-0.749560491	-1.592458045	0.928644408	0.192292942	0.815570807	0.160515119	0.031777823
82	26	Female	158	1.50E+12	33.462	5	20	120.7364926	488.3684211	16.85295703	0.034508695	0.829383859	0.943242344	1.771013509	3	0.061887959	-0.890549898	0.567362493	0.587232782	-0.774635037	-0.403503926	-0.323474417	-0.933772992	0.741585434	1.0477629	-0.213547788	0.160515119	0.887247781
82	26	Female	158	1.50E+12	29.615	6	20	120.5787781	486.9473684	11.83871296	0.0243121	0.827155856	0.96647974	1.738158982	5	0.061887959	-0.890549898	0.567362493	0.570694144	-0.807313937	-0.740276066	-0.68242272	-0.967086718	1.249869263	0.564446678	0.472531276	0.160515119	0.403931559
82	26	Female	158	1.50E+12	35.059	7	20	120.6030151	492.3684211	13.83059357	0.028089928	0.79159332	0.924183546	1.750797277	11	0.061887959	-0.890549898	0.567362493	0.573235737	-0.682649982	-0.606495204	-0.549432733	-1.498827707	0.324702284	0.75036604	2.530768467	0.160515119	0.589850921
82	26	Female	158	1.50E+12	32.834	8	20	120.5666633	487.1052632	14.87808256	0.030543876	0.802383698	0.935607712	1.680668634	6	0.061887959	-0.890549898	0.567362493	0.56942373	-0.803682948	-0.536142603	-0.463047011	-1.33748696	0.574589102	-0.281282083	0.815570807	0.160515119	-0.441797202
82	26	Female	158	1.50E+12	39.523	9	20	120.6030151	481.5789474	14.87603438	0.030890126	0.823070795	0.925440988	1.720877636	6	0.061887959	-0.890549898	0.567362493	0.573235737	-0.930767563	-0.536280166	-0.45085804	-1.028167691	0.352206984	0.310224324	0.815570807	0.160515119	0.149709205
82	26	Female	158	1.50E+12	25.722	10	20	120.4698323	487.6315789	12.51193336	0.025658579	0.826492955	0.934931112	1.661371839	6	0.061887959	-0.890549898	0.567362493	0.559269606	-0.791579652	-0.695060502	-0.635022935	-0.9769986	0.559789482	-0.565153284	0.815570807	0.160515119	-0.725668403
84	24	Female	174	1.50E+12		1	16	96.50180941	640.1333333	35.86059428	0.056020508	0.571724406	0.894937699	1.741951742	3	-0.225919268	0.553011319	-1.908699256	-1.954123473	2.715390894	0.873107779	0.433800738	-4.786369232	-0.315007569	0.620241188	-0.213547788	0.153992849	0.466248339
84	24	Female	174	1.50E+12	53.081	2	16	96.47271631	634.1333333	36.54196978	0.057625057	0.501082474	0.91476075	1.661704196	4	-0.225919268	0.553011319	-1.908699256	-1.957174305	2.577413312	0.918871065	0.490285321	-5.842627161	0.118592491	-0.560264052	0.129491744	0.153992849	-0.714256901
84	24	Female	174	1.50E+12	84.335	4	16	96.44364075	635	40.82972773	0.064298784	0.557905432	0.933251567	1.711666385	2	-0.225919268	0.553011319	-1.908699256	-1.960223297	2.597343408	1.20685015	0.725218904	-4.992994385	0.523051895	0.174719505	-0.55658732	0.153992849	0.020726656
84	24	Female	174	1.50E+12	45.035	5	16	96.42426677	616.4	36.0865626	0.058544067	0.506076315	0.890059039	1.791750146	2	-0.225919268	0.553011319	-1.908699256	-1.962254938	2.169612904	0.88828451	0.522636975	-5.767957845	-0.421721067	1.352815323	-0.55658732	0.153992849	1.198822474
84	24	Female	174	1.50E+12	29.855	6	15	90.34330456	623.4285714	56.24527191	0.090219272	0.503225102	0.945642844	1.660115981	1	-0.225919268	0.553011319	-2.527714693	-2.599931578	2.331243786	2.242205775	1.637691618	-5.810589987	0.794092847	-0.583627948	-0.899626852	0.153992849	-0.737620797
84	24	Female	174	1.50E+12	39.843	7	16	96.58919408	622.6	34.81915182	0.055925396	0.554233621	0.915352602	1.667692334	5	-0.225919268	0.553011319	-1.908699256	-1.944959929	2.312189739	0.803161282	0.430452562	-5.04789634	0.131538393	-0.472173775	0.472531276	0.153992849	-0.626166624
84	24	Female	174	1.50E+12	32.66	8	17	102.3685267	604.125	46.87066647	0.077584385	0.575741974	0.901658984	1.626926533	4	-0.225919268	0.553011319	-1.289683818	-1.338913505	1.887333768	1.612578279	1.19290872	-4.726297428	-0.167989355	-1.071871139	0.129491744	0.153992849	-1.225863988
84	24	Female	174	1.50E+12	50.178	9	16	96.3952204	621.1333333	42.80010384	0.068906467	0.456405658	0.926572965	1.722238191	3	-0.225919268	0.553011319	-1.908699256	-1.965300869	2.278461885	1.339186704	0.887422084	-6.510647412	0.376967304	0.330239174	-0.213547788	0.153992849	0.176246325
84	24	Female	174	1.50E+12	30.016	10	16	96.51151101	628.3333333	35.9901221	0.057278709	0.504605849	0.919179624	1.808271485	3	-0.225919268	0.553011319	-1.908699256	-1.953106121	2.444034983	0.881807268	0.478092896	-5.789944668	0.215248865	1.595857365	-0.213547788	0.153992849	1.441864516
86	18	Male	182	1.50E+12		1	15	90.69837751	632.4285714	114.2032738	0.180578929	0.616112867	0.515735131	1.773331972	6	-1.089340951	1.274791928	-2.527714693	-2.562697056	2.538210158	6.134844438	4.818600873	-4.122660534	-8.609505514	1.081869343	0.815570807	0.356533941	0.725335402
86	18	Male	182	1.50E+12	51.331	2	17	102.5228666	572.4375	12.9902307	0.022692837	0.943852096	0.948426378	1.786262386	5	-1.089340951	1.274791928	-1.289683818	-1.322728737	1.158639665	-0.662936573	-0.739425246	0.777788111	0.854978558	1.272086007	0.472531276	0.356533941	0.915552066
86	18	Male	182	1.50E+12	40.593	3	16	96.54062751	604.1333333	27.36388536	0.045294447	0.911893552	0.871588702	1.736426803	3	-1.089340951	1.274791928	-1.908699256	-1.950052835	1.887525404	0.302442529	0.056213813	0.29993502	-0.825732499	0.538964938	-0.213547788	0.356533941	0.182430997
86	18	Male	182	1.50E+12	40.095	4	16	96.52121456	600	39.29037202	0.065483953	0.869035797	0.933231378	1.648843932	6	-1.089340951	1.274791928	-1.908699256	-1.952088563	1.792474181	1.103462259	0.766940142	-0.340886118	0.522610303	-0.749448758	0.815570807	0.356533941	-1.1059827
86	18	Male	182	1.50E+12	34.015	5	16	96.44364075	591.2666667	17.71051163	0.029953509	0.916902398	0.913314047	1.725124483	1	-1.089340951	1.274791928	-1.908699256	-1.960223297	1.591640145	-0.345907907	-0.483829532	0.374828682	0.086947992	0.372698821	-0.899626852	0.356533941	0.01616488
86	18	Male	182	1.50E+12	31.249	6	17	103.8485034	605.1875	22.99244101	0.03799226	0.839407612	0.877710331	1.809688677	0	-1.089340951	1.274791928	-1.289683818	-1.183716595	1.911767299	0.008842806	-0.200843317	-0.783895036	-0.691830878	1.616705393	-1.242666383	0.356533941	1.260171452
86	18	Male	182	1.50E+12	40.118	7	17	102.4919614	597.875	30.08503573	0.050319943	0.850878796	0.910435985	1.689662473	1	-1.089340951	1.274791928	-1.289683818	-1.325969594	1.743607121	0.485203404	0.233125122	-0.612374682	0.02399464	-0.148975546	-0.899626852	0.356533941	-0.505509488
86	18	Male	182	1.50E+12	36.079	8	17	102.4919614	590.9375	33.8017543	0.057200219	0.844897069	0.96986674	1.628613512	2	-1.089340951	1.274791928	-1.289683818	-1.325969594	1.584070542	0.734829718	0.475329827	-0.701815136	1.323954899	-1.047054332	-0.55658732	0.356533941	-1.403588273
86	18	Male	182	1.50E+12	44.191	9	17	102.4302069	593.6875	24.62396889	0.041476314	0.851551727	0.911865769	1.745664439	2	-1.089340951	1.274791928	-1.289683818	-1.332445449	1.647310267	0.118421264	-0.078195028	-0.602312832	0.055269047	0.674857914	-0.55658732	0.356533941	0.318323973
86	18	Male	182	1.50E+12	27.586	10	17	102.4507834	601.375	15.76338717	0.026212242	0.901793812	0.929720875	1.696637703	2	-1.089340951	1.274791928	-1.289683818	-1.330287698	1.824094043	-0.476682808	-0.615532459	0.148920881	0.445823207	-0.046364368	-0.55658732	0.356533941	-0.402898309
88	20	Male	181	1.50E+12		1	18	108.6956522	538.2941176	25.14607841	0.046714385	0.925701059	0.971091867	1.582171224	2	-0.801533724	1.184569352	-0.670668381	-0.675423094	0.373469444	0.153487755	0.106199526	0.506388734	1.350752749	-1.730257332	-0.55658732	-1.148919222	-0.58133811
88	20	Male	181	1.50E+12	36.176	2	18	108.4228491	540.4705882	23.32662616	0.043159844	0.921706229	0.979218797	1.608969699	3	-0.801533724	1.184569352	-0.670668381	-0.704030432	0.423520135	0.031287714	-0.018930118	0.446656911	1.528517391	-1.336030446	-0.213547788	-1.148919222	-0.187111224
88	20	Male	181	1.50E+12	33.51	3	18	108.5318058	542.1764706	23.0861183	0.04258045	0.903276797	0.94911255	1.638309716	1	-0.801533724	1.184569352	-0.670668381	-0.692604746	0.462749055	0.015134463	-0.039326365	0.171094886	0.869987556	-0.904415451	-0.899626852	-1.148919222	0.244503771
88	20	Male	181	1.50E+12	27.625	4	18	108.6847137	536.4705882	22.02169424	0.041049211	0.927138876	0.947366836	1.636630107	2	-0.801533724	1.184569352	-0.670668381	-0.676570152	0.331535081	-0.056355549	-0.093230224	0.52788737	0.831802637	-0.929123836	-0.55658732	-1.148919222	0.219795386
88	20	Male	181	1.50E+12	26.365	5	18	108.5754499	535.0588235	32.29363548	0.060355299	0.918230789	0.940658476	1.657321981	2	-0.801533724	1.184569352	-0.670668381	-0.688028039	0.299069767	0.633539794	0.58639737	0.39469116	0.685067132	-0.624729914	-0.55658732	-1.148919222	0.524189307
88	20	Male	181	1.50E+12	24.291	6	19	114.5498392	537.3888889	20.33644481	0.037843069	0.913808102	0.920975114	1.652764197	8	-0.801533724	1.184569352	-0.051652944	-0.061527102	0.352652564	-0.169542113	-0.206095261	0.328561904	0.254522561	-0.691778541	1.501649871	-1.148919222	0.457140681
88	20	Male	181	1.50E+12	27.939	7	18	108.509997	542.6470588	16.87302468	0.031093921	0.917796022	0.958147354	1.573611783	1	-0.801533724	1.184569352	-0.670668381	-0.69489172	0.473570826	-0.402156121	-0.443683902	0.388190405	1.067610583	-1.856173516	-0.899626852	-1.148919222	-0.707254294
88	20	Male	181	1.50E+12	26.086	8	18	108.5536235	544.7647059	23.16317923	0.042519603	0.910704347	0.933281521	1.623186115	2	-0.801533724	1.184569352	-0.670668381	-0.690316853	0.522268796	0.020310113	-0.041468347	0.282153689	0.523707109	-1.126895654	-0.55658732	-1.148919222	0.022023568
88	20	Male	181	1.50E+12	36.27	9	18	108.4337349	543.4705882	22.38202442	0.041183506	0.936995557	0.959021968	1.691836989	4	-0.801533724	1.184569352	-0.670668381	-0.702888896	0.492508926	-0.03215466	-0.088502649	0.675267219	1.086741481	-0.116986684	0.129491744	-1.148919222	1.031932538
88	20	Male	181	1.50E+12	22.127	10	18	108.401084	543.5294118	20.76795509	0.038209441	0.911802168	0.956666774	1.552088315	2	-0.801533724	1.184569352	-0.670668381	-0.706312817	0.493861647	-0.140560548	-0.19319795	0.298568613	1.035225077	-2.172800846	-0.55658732	-1.148919222	-1.023881624
90	21	Female	165													-0.65763011	-0.258991865
