# Supplementary material for: Using smartphone accelerometry to assess the relationship between cognitive load and gait dynamics during outdoor walking
Source: Sci Rep. 2019 Feb 28;9:3119. doi: 10.1038/s41598-019-39718-w (PMC6395667; doi:10.1038/s41598-019-39718-w)
Supplement: Supplementary file 4 — Supplementary Data S4 [file 41598_2019_39718_MOESM4_ESM.csv]

id	age	sex	height	time	time_diff	checkpoint	num_steps	cadence	step_mean	step_sd	step_cov	step_reg	stride_reg	fd	total_pedestrians	age_z	height_z	num_steps_z	cadence_z	step_mean_z	step_sd_z	step_cov_z	step_reg_z	stride_reg_z	fd_z	total_pedestrians_z	fd_z_mean	fd_z_dev
1	20	Male	180	1.47E+12		2	17	102.4713683	570	47.23610907	0.082870367	0.744151512	0.927581257	1.799009792	3	-0.801533724	1.094346776	-1.289683818	-1.32812908	1.102586272	1.637122535	1.378989872	-2.208190891	0.399022206	1.459610489	-0.213547788	0.203586183	1.256024306
1	20	Male	180	1.47E+12	36.716	3	17	102.4404941	552.625	52.85697092	0.095647086	0.720044063	0.911305535	1.792791215	2	-0.801533724	1.094346776	-1.289683818	-1.331366682	0.703026192	2.014637001	1.828765647	-2.568652223	0.043014763	1.368130279	-0.55658732	0.203586183	1.164544096
1	20	Male	180	1.47E+12	39.63	4	17	102.5228666	578.4375	33.92264868	0.058645314	0.759894121	0.908353571	1.758789091	8	-0.801533724	1.094346776	-1.289683818	-1.322728737	1.296617247	0.742949359	0.526201158	-1.972803002	-0.021555102	0.867931989	1.501649871	0.203586183	0.664345806
1	20	Male	180	1.47E+12	30.247	5	18	108.5209003	570.3529412	63.72084448	0.111721778	0.759275377	0.931674458	1.655162441	1	-0.801533724	1.094346776	-0.670668381	-0.693748348	1.110702601	2.744288349	2.39463915	-1.982054633	0.488554971	-0.65649846	-0.899626852	0.203586183	-0.860084643
1	20	Male	180	1.47E+12	43.291	6	17	102.4610748	565.1875	53.36222769	0.094415088	0.734819305	0.946999402	1.620928058	7	-0.801533724	1.094346776	-1.289683818	-1.329208497	0.991916754	2.048571608	1.785395925	-2.347728661	0.823765558	-1.160113467	1.158610339	0.203586183	-1.36369965
1	20	Male	180	1.47E+12	28.35	7	17	102.3377145	565.9375	44.98120267	0.079480866	0.728638299	0.902282497	1.714913612	1	-0.801533724	1.094346776	-1.289683818	-1.342144613	1.009163952	1.485676047	1.259670096	-2.440148792	-0.154350907	0.222488783	-0.899626852	0.203586183	0.0189026
1	20	Male	180	1.47E+12	34.926	8	18	108.3902047	558	68.66885586	0.123062466	0.740657227	0.939219288	1.58443233	3	-0.801533724	1.094346776	-0.670668381	-0.707453666	0.826631109	3.076612097	2.793862663	-2.260438417	0.653587009	-1.696994661	-0.213547788	0.203586183	-1.900580844
1	20	Male	180	1.47E+12	31.621	9	17	102.3582539	565.0625	56.66951203	0.100288927	0.72686272	0.935134556	1.762949766	3	-0.801533724	1.094346776	-1.289683818	-1.339990757	0.989042221	2.270699053	1.992171272	-2.466697743	0.564239505	0.929138833	-0.213547788	0.203586183	0.72555265
1	20	Male	180	1.47E+12	32.428	10	18	108.4119655	563.2941176	44.45587992	0.078921257	0.738024972	0.944582124	1.733681671	4	-0.801533724	1.094346776	-0.670668381	-0.705171739	0.948376034	1.450393746	1.239970316	-2.299796632	0.770891155	0.498581861	0.129491744	0.203586183	0.294995678
3	28	Female	160	1.47E+12		1	21	126.5822785	470.2	16.82438706	0.035781342	0.871553249	0.818664862	1.812300117	6	0.349695187	-0.710104746	1.186377931	1.20024779	-1.192440837	-0.405422774	-0.278673737	-0.303244478	-1.983363588	1.655121748	0.815570807	-0.076242877	1.731364625
3	28	Female	160	1.47E+12	30.025	2	21	126.0504202	492.95	21.2543525	0.04311665	0.869387389	0.848864412	1.778193458	4	0.349695187	-0.710104746	1.186377931	1.14447477	-0.669275839	-0.107892594	-0.020450667	-0.335629017	-1.322792891	1.15338567	0.129491744	-0.076242877	1.229628547
3	28	Female	160	1.47E+12	34.162	3	21	126.6840941	490.2	16.72901671	0.034126921	0.893790108	0.897551477	1.756865878	2	0.349695187	-0.710104746	1.186377931	1.210924627	-0.732515564	-0.411828142	-0.336913924	0.029247254	-0.257835011	0.839639995	-0.55658732	-0.076242877	0.915882872
3	28	Female	160	1.47E+12	41.369	4	20	120.5908954	476.3157895	12.79412954	0.026860603	0.896383769	0.859835998	1.751462645	3	0.349695187	-0.710104746	0.567362493	0.571964813	-1.05180053	-0.676107334	-0.592708355	0.06802841	-1.082805604	0.760154133	-0.213547788	-0.076242877	0.83639701
3	28	Female	160	1.47E+12	26.151	5	21	126.3918146	481.65	12.0177993	0.024951312	0.923140321	0.87759945	1.653019131	5	0.349695187	-0.710104746	1.186377931	1.180274906	-0.929133618	-0.728248074	-0.659920692	0.468099859	-0.694256231	-0.688028263	0.472531276	-0.076242877	-0.611785386
3	28	Female	160	1.47E+12	31.121	6	20	120.4577394	496.3684211	20.52267174	0.041345643	0.873887132	0.827626304	1.579585439	6	0.349695187	-0.710104746	0.567362493	0.558001487	-0.590664928	-0.157034536	-0.082794977	-0.268347612	-1.787345233	-1.768296281	0.815570807	-0.076242877	-1.692053404
3	28	Female	160	1.47E+12	39.418	7	21	126.5822785	484.9	21.60763754	0.044561018	0.818511046	0.789358135	1.725212716	2	0.349695187	-0.710104746	1.186377931	1.20024779	-0.854395761	-0.084164878	0.030395075	-1.096346333	-2.624405105	0.373996797	-0.55658732	-0.076242877	0.450239675
3	28	Female	160	1.47E+12	37.11	8	20	120.7486416	505.6842105	10.58823892	0.020938441	0.913194303	0.864246715	1.706469848	5	0.349695187	-0.710104746	0.567362493	0.588506777	-0.376436577	-0.824261771	-0.801184822	0.319384206	-0.986327651	0.098274303	0.472531276	-0.076242877	0.17451718
3	28	Female	160	1.47E+12	31.884	9	19	114.492317	516.1666667	16.25576821	0.031493255	0.898109734	0.843488146	1.688312446	2	0.349695187	-0.710104746	-0.051652944	-0.067559142	-0.135379252	-0.443612975	-0.429626254	0.093835513	-1.440390788	-0.168835526	-0.55658732	-0.076242877	-0.092592648
3	28	Female	160	1.47E+12	33.906	10	19	114.3430291	504.4444444	15.86478358	0.031450012	0.9142761	0.936029728	1.494644753	1	0.349695187	-0.710104746	-0.051652944	-0.08321413	-0.404946565	-0.469872711	-0.431148527	0.335559539	0.583820072	-3.017841349	-0.899626852	-0.076242877	-2.941598471
5	21	Female	154													-0.65763011	-1.251440202
7	22	Female	167	1.47E+12		1	20	120.5908954	498.1578947	10.52447352	0.021126783	0.937287157	0.943434798	1.700607789	2	-0.513726496	-0.078546713	0.567362493	0.571964813	-0.549513719	-0.828544451	-0.794554673	0.679627306	0.745795076	0.012038751	-0.55658732	-0.658977467	0.671016218
7	22	Female	167	1.47E+12	23.987	2	20	120.4456489	489.6315789	10.01162759	0.020447267	0.947333466	0.945334268	1.66757029	2	-0.513726496	-0.078546713	0.567362493	0.556733623	-0.745587125	-0.862988771	-0.818475498	0.829842534	0.787343193	-0.47396914	-0.55658732	-0.658977467	0.185008328
7	22	Female	167	1.47E+12	27.143	3	20	120.0480192	493.2105263	13.35183389	0.027071267	0.943373938	0.925924729	1.665077679	2	-0.513726496	-0.078546713	0.567362493	0.515036411	-0.663284707	-0.638650185	-0.585292414	0.770638552	0.362788102	-0.510637432	-0.55658732	-0.658977467	0.148340036
7	22	Female	167	1.47E+12	29.449	4	20	120.4093919	499.6842105	10.67240727	0.021358304	0.941646287	0.954822156	1.708056417	3	-0.513726496	-0.078546713	0.567362493	0.552931556	-0.514414159	-0.818608763	-0.786404479	0.744806236	0.99487678	0.121614004	-0.213547788	-0.658977467	0.780591471
7	22	Female	167	1.47E+12	22.502	5	20	120.5182284	501.0526316	13.30798606	0.026560056	0.925704466	0.919789849	1.523320213	1	-0.513726496	-0.078546713	0.567362493	0.564344629	-0.482945587	-0.64159514	-0.603288447	0.506439664	0.22859664	-2.596002516	-0.899626852	-0.658977467	-1.937025049
7	22	Female	167	1.47E+12	22.557	6	20	120.4335608	499.6842105	12.91695186	0.02585023	0.927926043	0.909903012	1.747107927	5	-0.513726496	-0.078546713	0.567362493	0.555466013	-0.514414159	-0.667858207	-0.628276282	0.539657313	0.012336635	0.696092779	0.472531276	-0.658977467	1.355070247
7	22	Female	167	1.47E+12	30.024	7	20	120.5787781	501.6315789	13.26336675	0.026440454	0.942932055	0.949131854	1.716937203	2	-0.513726496	-0.078546713	0.567362493	0.570694144	-0.469631961	-0.644591912	-0.607498771	0.764031395	0.87040981	0.25225742	-0.55658732	-0.658977467	0.911234888
7	22	Female	167	1.47E+12	28.543	8	20	120.0840588	499.6315789	12.83584835	0.025690627	0.954394807	0.943581239	1.508249097	1	-0.513726496	-0.078546713	0.567362493	0.518815687	-0.515624488	-0.67330537	-0.633894768	0.935425675	0.748998268	-2.817710626	-0.899626852	-0.658977467	-2.158733158
7	22	Female	167	1.47E+12	24.589	9	20	120.5666633	497.0526316	8.964689117	0.018035694	0.939890834	0.937413097	1.64232096	1	-0.513726496	-0.078546713	0.567362493	0.56942373	-0.574930642	-0.933304396	-0.903369523	0.718558218	0.614079237	-0.84540687	-0.899626852	-0.658977467	-0.186429403
7	22	Female	167	1.47E+12	25.754	10	19	114.4348524	502.2777778	10.65001594	0.021203438	0.922718049	0.921028161	1.670691677	0	-0.513726496	-0.078546713	-0.051652944	-0.073585126	-0.454771803	-0.820112635	-0.791856174	0.461785926	0.255682887	-0.428051045	-1.242666383	-0.658977467	0.230926422
11	29	Female	153	1.47E+12		1	21	126.7605634	491.15	12.90455346	0.02627416	0.896441603	0.894605517	1.707692054	2	0.493598801	-1.341662778	1.186377931	1.218943534	-0.710669114	-0.668690922	-0.613352799	0.068893153	-0.322273547	0.11625393	-0.55658732	-0.894355135	1.010609065
11	29	Female	153	1.47E+12	29.375	2	19	114.492317	503.5555556	10.68863479	0.021226327	0.923273562	0.893962102	1.744107542	0	0.493598801	-1.341662778	-0.051652944	-0.067559142	-0.425387688	-0.817518873	-0.791050441	0.47009212	-0.336347301	0.651954726	-1.242666383	-0.894355135	1.546309861
11	29	Female	153	1.47E+12	34.362	3	20	120.4093919	501	11.50286006	0.022959801	0.918885099	0.883253737	1.646406159	0	0.493598801	-1.341662778	0.567362493	0.552931556	-0.484155917	-0.762832986	-0.730027383	0.404474586	-0.570577033	-0.785310339	-1.242666383	-0.894355135	0.109044796
11	29	Female	153	1.47E+12	30.53	4	20	120.5182284	490.1578947	11.56338667	0.023591146	0.936288984	0.939419242	1.692165405	2	0.493598801	-1.341662778	0.567362493	0.564344629	-0.733483828	-0.758767831	-0.707802264	0.66470235	0.657960716	-0.112155432	-0.55658732	-0.894355135	0.782199703
11	29	Female	153	1.47E+12	19.507	5	20	120.4456489	491.3157895	9.176931213	0.018678275	0.908464831	0.904136138	1.624235947	1	0.493598801	-1.341662778	0.567362493	0.556733623	-0.706856575	-0.919049561	-0.880748911	0.248667827	-0.113805252	-1.111451798	-0.899626852	-0.894355135	-0.217096663
11	29	Female	153	1.47E+12	32.009	6	20	120.3369434	500.7894737	14.59840996	0.029150792	0.884159285	0.812216305	1.549699556	6	0.493598801	-1.341662778	0.567362493	0.545334286	-0.488997236	-0.55492628	-0.512087386	-0.114755503	-2.124416286	-2.207941393	0.815570807	-0.894355135	-1.313586258
11	29	Female	153	1.47E+12	30.167	7	20	120.6151372	496.3684211	14.3424674	0.028894802	0.901795619	0.895360365	1.668799575	1	0.493598801	-1.341662778	0.567362493	0.574506917	-0.590664928	-0.572116174	-0.521098941	0.1489479	-0.305762374	-0.455885378	-0.899626852	-0.894355135	0.438469757
11	29	Female	153	1.47E+12	32.494	8	20	120.4214752	502.7894737	10.58588408	0.021054307	0.920716526	0.906352957	1.535665059	3	0.493598801	-1.341662778	0.567362493	0.554198657	-0.443004709	-0.824419928	-0.797106002	0.431858597	-0.065315595	-2.414400017	-0.213547788	-0.894355135	-1.520044882
11	29	Female	153	1.47E+12	27.861	9	19	114.3659711	500.6666667	17.7857621	0.035524159	0.929125503	0.924932269	1.620383191	3	0.493598801	-1.341662778	-0.051652944	-0.080808328	-0.491821338	-0.340853853	-0.287727305	0.557591964	0.341079498	-1.168128903	-0.213547788	-0.894355135	-0.273773768
11	29	Female	153	1.47E+12	28.178	10	19	114.4463407	511.8888889	12.67494856	0.024761132	0.890640041	0.846942679	1.600781406	3	0.493598801	-1.341662778	-0.051652944	-0.072380413	-0.233752158	-0.684111897	-0.666615529	-0.017853427	-1.36482796	-1.456486745	-0.213547788	-0.894355135	-0.56213161
13	29	Female	155	1.47E+12		1	22	132.5035134	453.4761905	13.9270858	0.030711835	0.927472515	0.933876606	1.611956101	1	0.493598801	-1.161217626	1.805393368	1.821174713	-1.577025969	-0.600014487	-0.457134388	0.532876031	0.536723708	-1.292098098	-0.899626852	-0.761513522	-0.530584576
13	29	Female	155	1.47E+12	25.872	2	23	138.6655949	448.3181818	13.56260354	0.030252183	0.932885226	0.937919733	1.661072737	2	0.493598801	-1.161217626	2.424408805	2.467357882	-1.695640896	-0.624494243	-0.473315406	0.613808402	0.625161161	-0.569553314	-0.55658732	-0.761513522	0.191960209
13	29	Female	155	1.47E+12	30.613	3	22	132.5966851	454.7619048	13.36984796	0.029399666	0.897968173	0.878381749	1.746318383	0	0.493598801	-1.161217626	1.805393368	1.830945114	-1.547459344	-0.637440304	-0.503326358	0.091718849	-0.677144593	0.684477948	-1.242666383	-0.761513522	1.44599147
13	29	Female	155	1.47E+12	30.021	4	21	126.569563	456.6	12.76087771	0.027947608	0.897831345	0.878952285	1.683472439	6	0.493598801	-1.161217626	1.186377931	1.198914391	-1.505190022	-0.678340629	-0.554442803	0.089672964	-0.664664962	-0.240035875	0.815570807	-0.761513522	0.521477647
13	29	Female	155	1.47E+12	26.463	5	21	126.4552389	466.05	13.84006864	0.029696532	0.923389966	0.91329481	1.55184618	4	0.493598801	-1.161217626	1.186377931	1.186925852	-1.287875331	-0.605858829	-0.492875852	0.471832613	0.086527217	-2.176362843	0.129491744	-0.761513522	-1.414849321
13	29	Female	155	1.47E+12	31.504	6	21	126.5441398	464.75	17.7478872	0.038188031	0.907640616	0.891185171	1.68011565	0	0.493598801	-1.161217626	1.186377931	1.196248399	-1.317770473	-0.343397648	-0.193951663	0.236343926	-0.397088586	-0.289416912	-1.242666383	-0.761513522	0.47209661
13	29	Female	155	1.47E+12	64.446	8	21	126.4679313	463.9	10.78841972	0.023255917	0.907526258	0.911388386	1.627089051	0	0.493598801	-1.161217626	1.186377931	1.188256842	-1.337317297	-0.810817009	-0.719603279	0.234634012	0.044826995	-1.069480363	-1.242666383	-0.761513522	-0.307966841
13	29	Female	155	1.47E+12	27.686	9	21	126.4425489	465.7	10.6164966	0.022796858	0.922646718	0.933644888	1.637173223	0	0.493598801	-1.161217626	1.186377931	1.185595129	-1.295924023	-0.822363897	-0.735763422	0.460719369	0.531655208	-0.921134165	-1.242666383	-0.761513522	-0.159620643
13	29	Female	155	1.47E+12	30.672	10	21	126.569563	468.2	14.60684771	0.031197881	0.895708659	0.887082315	1.633170455	0	0.493598801	-1.161217626	1.186377931	1.198914391	-1.238433364	-0.554359575	-0.44002423	0.057933964	-0.486832523	-0.980018078	-1.242666383	-0.761513522	-0.218504556
17	19	Female	165	1.47E+12		1	19	114.6881288	521.8888889	13.73919328	0.026325897	0.899740044	0.854424778	1.722617071	7	-0.945437337	-0.258991865	-0.051652944	-0.047025448	-0.003789522	-0.61263393	-0.611531487	0.11821237	-1.201168077	0.335812795	1.158610339	-0.152379065	0.48819186
17	19	Female	165	1.47E+12	33.491	2	18	108.509997	540.1764706	23.35716364	0.043239876	0.924515419	0.914653587	1.701152189	5	-0.945437337	-0.258991865	-0.670668381	-0.69489172	0.416756528	0.033338706	-0.016112761	0.488660701	0.116248458	0.020047309	0.472531276	-0.152379065	0.172426374
17	19	Female	165	1.47E+12	34.437	3	19	114.5268234	528	12.34233905	0.023375642	0.910827234	0.911061871	1.723685744	2	-0.945437337	-0.258991865	-0.051652944	-0.063940645	0.136743201	-0.70645098	-0.715388609	0.283991138	0.037684962	0.351533831	-0.55658732	-0.152379065	0.503912896
17	19	Female	165	1.47E+12	37.685	4	18	108.5209003	534.2352941	22.1240604	0.041412577	0.88843794	0.854510134	1.71622963	0	-0.945437337	-0.258991865	-0.670668381	-0.693748348	0.280131668	-0.049480321	-0.080438721	-0.050779854	-1.199301033	0.241848469	-1.242666383	-0.152379065	0.394227534
17	19	Female	165	1.47E+12	25.734	5	19	114.5038168	530.9444444	18.70077902	0.035221725	0.922189868	0.909459562	1.651278376	1	-0.945437337	-0.258991865	-0.051652944	-0.066353218	0.204454421	-0.279398487	-0.298373817	0.453888418	0.002636819	-0.713636148	-0.899626852	-0.152379065	-0.561257083
17	19	Female	165	1.47E+12	34.579	6	19	114.492317	527.9444444	22.28968925	0.042219763	0.894863121	0.905379429	1.637906346	0	-0.945437337	-0.258991865	-0.051652944	-0.067559142	0.13546563	-0.038356175	-0.05202356	0.045291257	-0.086610096	-0.910349354	-1.242666383	-0.152379065	-0.75797029
17	19	Female	165	1.47E+12	38.509	7	18	108.5536235	527.8235294	14.92031893	0.028267628	0.916766469	0.859522045	1.703470759	0	-0.945437337	-0.258991865	-0.670668381	-0.690316853	0.132685036	-0.533305878	-0.543177225	0.37279624	-1.089672848	0.054155321	-1.242666383	-0.152379065	0.206534386
17	19	Female	165	1.47E+12	40.015	8	19	114.5613506	535.1111111	23.55817595	0.04402483	0.901236389	0.868686247	1.668613599	2	-0.945437337	-0.258991865	-0.051652944	-0.060319967	0.300272186	0.046839315	0.011519801	0.140586138	-0.889219435	-0.458621225	-0.55658732	-0.152379065	-0.30624216
17	19	Female	165	1.47E+12	31.654	9	18	108.444623	532.6470588	16.85907393	0.031651492	0.898466931	0.89440338	1.679082291	3	-0.945437337	-0.258991865	-0.670668381	-0.701747131	0.24360819	-0.403093096	-0.42405587	0.099176428	-0.326694996	-0.304618448	-0.213547788	-0.152379065	-0.152239384
17	19	Female	165	1.47E+12	34.947	10	18	108.4664055	538.4117647	17.53335921	0.032564963	0.937185497	0.929692108	1.690275108	2	-0.945437337	-0.258991865	-0.670668381	-0.699462912	0.376174886	-0.357806012	-0.391899157	0.678107261	0.445193965	-0.139963197	-0.55658732	-0.152379065	0.012415868
19	26	Female	164	1.47E+12		1	17	102.584733	570.1875	19.15795771	0.0335994	0.832880612	0.804797828	1.736310763	6	0.061887959	-0.349214442	-1.289683818	-1.316241157	1.106898072	-0.248692951	-0.355484132	-0.88148856	-2.286684534	0.537257903	0.815570807	0.001932186	0.535325717
19	26	Female	164	1.47E+12	32.602	2	17	102.4507834	560.8125	11.85969408	0.021147343	0.880255945	0.823601792	1.766185295	2	0.061887959	-0.349214442	-1.289683818	-1.330287698	0.8913081	-0.738866909	-0.793830902	-0.173119333	-1.875375513	0.976736029	-0.55658732	0.001932186	0.974803843
19	26	Female	164	1.47E+12	38.524	3	18	108.3793276	552.8235294	9.672491583	0.017496527	0.931864056	0.917620341	1.734997756	2	0.061887959	-0.349214442	-0.670668381	-0.708594286	0.707591627	-0.885766194	-0.9223497	0.598539575	0.181141847	0.51794253	-0.55658732	0.001932186	0.516010345
19	26	Female	164	1.47E+12	36.039	4	18	108.5536235	559	10.43185168	0.018661631	0.848175449	0.815600773	1.716893068	0	0.061887959	-0.349214442	-0.670668381	-0.690316853	0.849627373	-0.834765221	-0.881334813	-0.652795888	-2.050386019	0.251608166	-1.242666383	0.001932186	0.249675981
19	26	Female	164	1.47E+12	28.626	5	18	108.4337349	557.3529412	11.30299896	0.020279787	0.830193789	0.731024965	1.621540834	0	0.061887959	-0.349214442	-0.670668381	-0.702888896	0.811751174	-0.776256275	-0.824371252	-0.921662695	-3.900357321	-1.151099043	-1.242666383	0.001932186	-1.153031229
19	26	Female	164	1.47E+12	36.265	6	18	108.5645356	549.6470588	8.281383633	0.01506673	0.893156952	0.899908073	1.600466478	2	0.061887959	-0.349214442	-0.670668381	-0.689172561	0.634544672	-0.979197306	-1.007885258	0.019780135	-0.206287947	-1.461119586	-0.55658732	0.001932186	-1.463051771
19	26	Female	164	1.47E+12	34.044	7	18	109.212256	549.5882353	11.18853838	0.020358038	0.903888028	0.886042884	1.697031033	1	0.061887959	-0.349214442	-0.670668381	-0.621249724	0.63319195	-0.783943802	-0.82161659	0.180234184	-0.509568535	-0.040578167	-0.899626852	0.001932186	-0.042510352
19	26	Female	164	1.47E+12	39.749	8	18	108.4555132	550.7647059	8.495877282	0.015425602	0.931694528	0.946886574	1.722249681	4	0.061887959	-0.349214442	-0.670668381	-0.700605136	0.660246378	-0.964791249	-0.995251952	0.596004754	0.821297609	0.330408206	0.129491744	0.001932186	0.328476021
19	26	Female	164	1.47E+12	33.212	9	18	108.4773001	556.1176471	17.11512009	0.030776078	0.858542122	0.840824749	1.721950313	8	0.061887959	-0.349214442	-0.670668381	-0.698320458	0.783344025	-0.385896244	-0.454872846	-0.497790487	-1.498648684	0.326004264	1.501649871	0.001932186	0.324072078
19	26	Female	164	1.47E+12	29.111	10	18	108.3793276	546.7058824	9.687862059	0.017720428	0.852041684	0.885163466	1.681582496	1	0.061887959	-0.349214442	-0.670668381	-0.708594286	0.566908602	-0.884733865	-0.914467764	-0.594986851	-0.52880452	-0.267838446	-0.899626852	0.001932186	-0.269770632
21	40	Male	168	1.47E+12		1	18	108.9478463	551	19.01392678	0.034508034	0.910094514	0.904434763	1.764183471	3	2.076538553	0.011675863	-0.670668381	-0.648976905	0.665657264	-0.258366514	-0.323497693	0.2730353	-0.107273264	0.947287612	-0.213547788	0.040323015	0.906964597
21	40	Male	168	1.47E+12	30.437	2	18	108.5209003	551.4705882	13.83991519	0.02509638	0.918130942	0.906077102	1.738425868	11	2.076538553	0.011675863	-0.670668381	-0.693748348	0.676479035	-0.605869135	-0.654813904	0.393198222	-0.071349524	0.568372785	2.530768467	0.040323015	0.52804977
21	40	Male	168	1.47E+12	37.648	3	17	102.5331725	563.25	26.08519695	0.046311934	0.893904357	0.897482167	1.714288436	5	2.076538553	0.011675863	-1.289683818	-1.321648017	0.947361493	0.216561861	0.092032164	0.030955546	-0.259351063	0.213291951	0.472531276	0.040323015	0.172968936
21	40	Male	168	1.47E+12	44.032	4	16	96.37586588	606.3333333	13.26984886	0.021885402	0.831790339	0.912450651	1.642550129	2	2.076538553	0.011675863	-1.908699256	-1.96733047	1.938117184	-0.644156553	-0.767849168	-0.897790632	0.068062479	-0.842035615	-0.55658732	0.040323015	-0.88235863
21	40	Male	168	1.47E+12	31.804	5	17	102.4096386	577.8125	22.96252041	0.039740436	0.903752457	0.908624147	1.618049489	6	2.076538553	0.011675863	-1.289683818	-1.334602334	1.282244582	0.006833246	-0.139302724	0.178207089	-0.015636649	-1.202459514	0.815570807	0.040323015	-1.242782529
21	40	Male	168	1.47E+12	39.15	6	17	102.3788016	599.25	26.5035375	0.044227847	0.872065601	0.887282667	1.742666511	1	2.076538553	0.011675863	-1.289683818	-1.337836037	1.775226983	0.244658906	0.018666553	-0.295583654	-0.482450117	0.630756005	-0.899626852	0.040323015	0.59043299
21	40	Male	168	1.47E+12	38.656	7	16	96.38554217	586.8666667	24.9449171	0.042505255	0.860850217	0.882642786	1.724332972	0	2.076538553	0.011675863	-1.908699256	-1.966315771	1.490456585	0.139977139	-0.041973463	-0.463279201	-0.583940687	0.36105507	-1.242666383	0.040323015	0.320732055
21	40	Male	168	1.47E+12	46.375	8	17	102.5022611	588.75	32.36800117	0.054977497	0.900868987	0.924488301	1.667483406	0	2.076538553	0.011675863	-1.289683818	-1.324889525	1.533766215	0.638534424	0.397083875	0.135092645	0.33136835	-0.475247274	-1.242666383	0.040323015	-0.515570289
21	40	Male	168	1.47E+12	36.714	9	17	102.4199217	570.875	30.58364555	0.053573279	0.878371609	0.886759842	1.687939091	1	2.076538553	0.011675863	-1.289683818	-1.333524	1.122708003	0.518691581	0.347651531	-0.201294458	-0.493886135	-0.174327876	-0.899626852	0.040323015	-0.214650891
21	40	Male	168	1.47E+12	32.989	10	17	102.4096386	581.0625	29.00316524	0.04991402	0.865357033	0.86893322	1.725385392	1	2.076538553	0.011675863	-1.289683818	-1.334602334	1.356982439	0.412541635	0.218835523	-0.39589203	-0.88381725	0.376537005	-0.899626852	0.040323015	0.33621399
23	22	Female	166	1.47E+12		1	20	120.8094231	494.7368421	29.87137709	0.060378315	0.881925498	0.806650567	1.632502273	0	-0.513726496	-0.168769289	0.567362493	0.594880601	-0.628185147	0.470853428	0.587207597	-0.14815571	-2.246158596	-0.989847558	-1.242666383	-0.48089092	-0.508956638
23	22	Female	166	1.47E+12	26.987	2	21	126.5568501	485.2	23.15512902	0.047722855	0.912784103	0.897095218	1.709787093	0	-0.513726496	-0.168769289	1.186377931	1.197581261	-0.847496882	0.019769436	0.141700452	0.313250784	-0.267815012	0.147073613	-1.242666383	-0.48089092	0.627964534
23	22	Female	166	1.47E+12	33.088	3	20	120.542441	479.0526316	15.9554435	0.033306243	0.918206262	0.908308228	1.762545804	3	-0.513726496	-0.168769289	0.567362493	0.566883669	-0.988863387	-0.463783711	-0.365804046	0.39432443	-0.022546912	0.923196228	-0.213547788	-0.48089092	1.404087149
23	22	Female	166	1.47E+12	34.638	4	20	120.5787781	499.1052632	29.66992938	0.059446236	0.893790909	0.875466105	1.720665433	0	-0.513726496	-0.168769289	0.567362493	0.570694144	-0.527727785	0.457323577	0.554395838	0.029259237	-0.740920022	0.307102647	-1.242666383	-0.48089092	0.787993567
23	22	Female	166	1.47E+12	23.562	5	20	120.5545509	500.2631579	16.88924325	0.033760718	0.872348122	0.871898728	1.628172475	0	-0.513726496	-0.168769289	0.567362493	0.568153572	-0.501100532	-0.401066832	-0.349805293	-0.291359308	-0.818951132	-1.05354234	-1.242666383	-0.48089092	-0.572651419
23	22	Female	166	1.47E+12	29.765	6	20	120.5545509	497.5263158	37.59670817	0.075567275	0.886772808	0.869708586	1.555914133	0	-0.513726496	-0.168769289	0.567362493	0.568153572	-0.564037675	0.989710557	1.121900906	-0.075677371	-0.866857279	-2.116520029	-1.242666383	-0.48089092	-1.635629109
23	22	Female	166	1.47E+12	32.78	7	19	114.4004014	498.9444444	46.16934074	0.092534031	0.875888427	0.819312932	1.579033107	0	-0.513726496	-0.168769289	-0.051652944	-0.077197814	-0.531426015	1.565475075	1.719177523	-0.23842368	-1.969188022	-1.776421526	-1.242666383	-0.48089092	-1.295530606
23	22	Female	166	1.47E+12	33.495	8	21	126.4044944	481.25	34.33493119	0.071345312	0.923253098	0.923716162	1.582996782	4	-0.513726496	-0.168769289	1.186377931	1.181604561	-0.938332124	0.770639527	0.973276126	0.469786131	0.314478955	-1.718112721	0.129491744	-0.48089092	-1.2372218
23	22	Female	166	1.47E+12	27.328	9	20	120.4093919	497.4736842	22.36860681	0.044964402	0.902344828	0.869596682	1.699903487	3	-0.513726496	-0.168769289	0.567362493	0.552931556	-0.565248005	-0.033055828	0.044595317	0.157159833	-0.869305011	0.00167791	-0.213547788	-0.48089092	0.482568831
23	22	Female	166	1.47E+12	26.176	10	20	120.6636501	507.0526316	36.0591235	0.071115149	0.888578706	0.846008708	1.799477073	2	-0.513726496	-0.168769289	0.567362493	0.579594192	-0.344968006	0.886441615	0.965173772	-0.048675077	-1.385257202	1.46648457	-0.55658732	-0.48089092	1.947375491
25	26	Male	160	1.47E+12		1	20	120.5545509	493.2631579	21.13824697	0.042853894	0.903554587	0.875122429	1.706321517	2	0.061887959	-0.710104746	0.567362493	0.568153572	-0.662074378	-0.115690601	-0.029700403	0.175248486	-0.748437425	0.096092234	-0.55658732	0.629686654	-0.53359442
25	26	Male	160	1.47E+12	29.074	2	20	120.5908954	483.7894737	16.38863196	0.033875545	0.899862663	0.892414109	1.718937721	3	0.061887959	-0.710104746	0.567362493	0.571964813	-0.879933717	-0.434689434	-0.345763064	0.120045795	-0.370207377	0.28168664	-0.213547788	0.629686654	-0.348000014
25	26	Male	160	1.47E+12	28.565	3	20	120.4698323	484.8421053	17.84808159	0.036812153	0.964165159	0.955492529	1.769806831	0	0.061887959	-0.710104746	0.567362493	0.559269606	-0.855727124	-0.336668283	-0.242386362	1.081514714	1.009540202	1.030011713	-1.242666383	0.629686654	0.400325059
25	26	Male	160	1.47E+12	29.143	4	20	120.5182284	487.9473684	18.08306473	0.037059457	0.924460284	0.896834827	1.809110548	5	0.061887959	-0.710104746	0.567362493	0.564344629	-0.784317674	-0.320886089	-0.233680551	0.487836318	-0.273510687	1.608200644	0.472531276	0.629686654	0.97851399
25	26	Male	160	1.47E+12	25.684	5	21	126.5187268	477.2	12.17209924	0.025507333	0.931587217	0.90845151	1.811194047	0	0.061887959	-0.710104746	1.186377931	1.193583477	-1.031466991	-0.717884812	-0.640347214	0.59440021	-0.019412841	1.638850573	-1.242666383	0.629686654	1.009163919
25	26	Male	160	1.47E+12	28.846	6	20	120.5666633	483.7368421	15.22408793	0.031471839	0.929766347	0.901232631	1.749697513	3	0.061887959	-0.710104746	0.567362493	0.56942373	-0.881144047	-0.512903813	-0.430380145	0.567174053	-0.177315197	0.73418765	-0.213547788	0.629686654	0.104500996
25	26	Male	160	1.47E+12	60.966	8	20	120.5182284	482.7368421	14.55964902	0.030160634	0.913084314	0.896730259	1.622291192	0	0.061887959	-0.710104746	0.567362493	0.564344629	-0.904140311	-0.557529585	-0.476538187	0.317739628	-0.27579795	-1.140060688	-1.242666383	0.629686654	-1.769747342
25	26	Male	160	1.47E+12	26.01	9	21	126.4298615	474.25	16.89637535	0.035627571	0.928450346	0.902818162	1.657234147	0	0.061887959	-0.710104746	1.186377931	1.184264673	-1.099305969	-0.400587818	-0.284086919	0.547496833	-0.142634038	-0.626022024	-1.242666383	0.629686654	-1.255708678
25	26	Male	160	1.47E+12	25.911	10	21	126.531432	477.7	13.75899706	0.02880259	0.936157862	0.926196996	1.838750855	0	0.061887959	-0.710104746	1.186377931	1.194915804	-1.019968859	-0.611303847	-0.524345083	0.662741772	0.368743544	2.044233144	-1.242666383	0.629686654	1.41454649
27	25	Female	167	1.50E+12		1	21	126.6840941	484.85	24.98854738	0.051538718	0.925402452	0.922744811	1.639912919	9	-0.082015654	-0.078546713	1.186377931	1.210924627	-0.855545575	0.142907483	0.276029373	0.501923866	0.293232079	-0.880831068	1.844689403	-0.47683899	-0.403992078
27	25	Female	167	1.50E+12	24.533	2	20	120.6393888	499.2631579	31.93717864	0.063968627	0.855436903	0.774710928	1.658839505	8	-0.082015654	-0.078546713	0.567362493	0.577050043	-0.524096796	0.60959905	0.713596467	-0.544220586	-2.944791184	-0.602405924	1.501649871	-0.47683899	-0.125566934
27	25	Female	167	1.50E+12	28.808	3	20	120.6636501	486.4210526	18.87999718	0.038814104	0.949776803	0.970807215	1.73835562	11	-0.082015654	-0.078546713	0.567362493	0.579594192	-0.819417234	-0.26736164	-0.17191216	0.866375989	1.34452641	0.567339378	2.530768467	-0.47683899	1.044178367
27	25	Female	167	1.50E+12	30.993	4	20	120.7486416	507.9473684	30.27153202	0.059595804	0.823670263	0.730315437	1.672817654	12	-0.082015654	-0.078546713	0.567362493	0.588506777	-0.324392401	0.497729072	0.559661051	-1.019204282	-3.915877206	-0.396776231	2.873807998	-0.47683899	0.080062759
27	25	Female	167	1.50E+12	24.416	5	20	120.6636501	493.1578947	14.81913116	0.030049466	0.905226846	0.961554471	1.66020799	15	-0.082015654	-0.078546713	0.567362493	0.579594192	-0.664495037	-0.540101962	-0.48045161	0.200252568	1.142136253	-0.582274419	3.902926594	-0.47683899	-0.105435429
27	25	Female	167	1.50E+12	26.881	6	20	120.5303335	497.6315789	13.96691778	0.028066783	0.899603411	0.957121938	1.585897116	14	-0.082015654	-0.078546713	0.567362493	0.565614021	-0.561617016	-0.597339248	-0.550247489	0.116169393	1.045181119	-1.6754465	3.559887062	-0.47683899	-1.19860751
27	25	Female	167	1.50E+12	31.551	7	20	122.0132181	487.7368421	17.78776074	0.036469996	0.920893729	0.948261231	1.658329443	5	-0.082015654	-0.078546713	0.567362493	0.721115874	-0.789158992	-0.340719618	-0.254431216	0.43450818	0.851366198	-0.609909351	0.472531276	-0.47683899	-0.133070361
27	25	Female	167	1.50E+12	29.921	8	20	120.6151372	496.1578947	15.79894453	0.031842574	0.919706883	0.951163528	1.707883108	2	-0.082015654	-0.078546713	0.567362493	0.574506917	-0.595506246	-0.474294666	-0.41732924	0.416762137	0.914849683	0.11906449	-0.55658732	-0.47683899	0.59590348
27	25	Female	167	1.50E+12	23.844	9	20	120.7243461	498	18.51031007	0.037169297	0.918960437	0.958659008	1.621826815	0	-0.082015654	-0.078546713	0.567362493	0.585959043	-0.553144708	-0.29219097	-0.229813884	0.405601056	1.078802267	-1.14689204	-1.242666383	-0.47683899	-0.67005305
27	25	Female	167	1.50E+12	28.724	10	10	126.9572577	508.5555556	27.43117088	0.053939379	0.911389971	0.960742086	1.72968188	0	-0.082015654	-0.078546713	-5.622791879	1.239569774	-0.31040637	0.306961632	0.36053927	0.292405332	1.124366531	0.439741768	-1.242666383	-0.47683899	0.916580758
29	33	Female	163	1.50E+12		1	19	114.861461	521.7777778	19.93477017	0.038205479	0.892636851	0.883736955	1.74590949	0	1.069213256	-0.439437018	-0.051652944	-0.028849067	-0.006344662	-0.196519824	-0.193337414	0.012003432	-0.560007352	0.678462818	-1.242666383	0.718208303	-0.039745485
29	33	Female	163	1.50E+12	32.079	2	18	108.6737774	543	18.0228613	0.033191273	0.866897606	0.808445661	1.800842634	0	1.069213256	-0.439437018	-0.670668381	-0.677716978	0.481687155	-0.324929537	-0.369851313	-0.372856947	-2.206893556	1.486573065	-1.242666383	0.718208303	0.768364762
29	33	Female	163	1.50E+12	37.592	3	19	114.0798559	529.1111111	21.75849486	0.041122733	0.890221646	0.880858607	1.804963337	1	1.069213256	-0.439437018	-0.051652944	-0.110811636	0.162294605	-0.074032833	-0.090642044	-0.024109385	-0.622966966	1.547191882	-0.899626852	0.718208303	0.828983578
29	33	Female	163	1.50E+12	43.019	4	18	108.5972851	541.3529412	25.18389115	0.046520281	0.870964398	0.855550093	1.817345665	1	1.069213256	-0.439437018	-0.670668381	-0.685738305	0.443810956	0.156027376	0.099366559	-0.312049142	-1.176553458	1.729345777	-0.899626852	0.718208303	1.011137473
29	33	Female	163	1.50E+12	28.105	5	19	114.6304676	538.6666667	18.91501461	0.035114507	0.892503538	0.926473602	1.721539394	3	1.069213256	-0.439437018	-0.051652944	-0.053072057	0.382036679	-0.265009761	-0.302148162	0.010010098	0.374793903	0.319959309	-0.213547788	0.718208303	-0.398248994
29	33	Female	163	1.50E+12	33.396	6	18	108.619129	560.7647059	26.75934012	0.047719373	0.85931911	0.872729562	1.613783702	5	1.069213256	-0.439437018	-0.670668381	-0.68344765	0.890209014	0.261839401	0.14157789	-0.486172742	-0.800777858	-1.265212634	0.472531276	0.718208303	-1.983420938
29	33	Female	163	1.50E+12	39.113	7	18	108.5318058	544.4705882	25.38901487	0.046630645	0.805671869	0.820797311	1.702893169	3	1.069213256	-0.439437018	-0.670668381	-0.692604746	0.51550519	0.169804119	0.103251673	-1.2883213	-1.936719407	0.045658513	-0.213547788	0.718208303	-0.67254979
29	33	Female	163	1.50E+12	40.724	8	18	108.5318058	544.2352941	28.85364573	0.053016859	0.861556467	0.936689274	1.832336824	5	1.069213256	-0.439437018	-0.670668381	-0.692604746	0.510094304	0.402499443	0.32806401	-0.452719155	0.598246678	1.94987765	0.472531276	0.718208303	1.231669347
29	33	Female	163	1.50E+12	27.837	9	19	114.5728643	545.8888889	26.23163673	0.04805307	0.847456619	0.899583904	1.739245654	6	1.069213256	-0.439437018	-0.051652944	-0.059112589	0.548120805	0.226397209	0.153324931	-0.663544036	-0.213378667	0.58043249	0.815570807	0.718208303	-0.137775814
29	33	Female	163	1.50E+12	41.225	10	18	108.7722832	544.9411765	44.81526865	0.082238727	0.84142179	0.907817651	1.707252937	7	1.069213256	-0.439437018	-0.670668381	-0.667387224	0.526326961	1.474531405	1.35675441	-0.753778484	-0.033277576	0.109794163	1.158610339	0.718208303	-0.60841414
31	20	Female	157													-0.801533724	-0.980772474
33	45	Male	202	1.50E+12		1	18	108.6409818	568.4117647	14.76904084	0.025982996	0.880245728	0.921586898	1.767662823	5	2.796056622	3.07924345	-0.670668381	-0.681156073	1.066062795	-0.543466182	-0.623602544	-0.173272099	0.267904427	0.99847165	0.472531276	-0.030310927	1.028782577
33	45	Male	202	1.50E+12	28.991	2	17	103.9331567	562.25	6.543126164	0.011637396	0.870254494	0.900577154	1.727995583	5	2.796056622	3.07924345	-1.289683818	-1.174839469	0.924365229	-1.095944054	-1.128607249	-0.322663833	-0.191652778	0.414934988	0.472531276	-0.030310927	0.445245915
33	45	Male	202	1.50E+12	34.675	3	18	108.5427136	564.5882353	12.86151955	0.022780353	0.879597959	0.912210673	1.756925675	2	2.796056622	3.07924345	-0.670668381	-0.691460914	0.978135905	-0.671581212	-0.736344415	-0.182957725	0.062813318	0.840519655	-0.55658732	-0.030310927	0.870830582
33	45	Male	202	1.50E+12	37.047	4	18	108.5863664	561	10.2612922	0.018291073	0.878152608	0.92226526	1.684071519	5	2.796056622	3.07924345	-0.670668381	-0.686883287	0.8956199	-0.846220523	-0.894379459	-0.204569022	0.282742606	-0.231222931	0.472531276	-0.030310927	-0.200912004
33	45	Male	202	1.50E+12	25.823	5	17	102.584733	569.25	11.89800403	0.020901193	0.895147728	0.925178669	1.614412564	5	2.796056622	3.07924345	-1.289683818	-1.316241157	1.085339075	-0.736293894	-0.802496053	0.049546778	0.346469142	-1.255961574	0.472531276	-0.030310927	-1.225650647
33	45	Male	202	1.50E+12	34.499	6	17	102.4610748	565.625	20.72702041	0.036644456	0.887872877	0.91224019	1.719034977	4	2.796056622	3.07924345	-1.289683818	-1.329208497	1.001977619	-0.143309848	-0.248289748	-0.059228833	0.063458953	0.283117346	0.129491744	-0.030310927	0.313428273
33	45	Male	202	1.50E+12	30.385	7	17	102.5022611	569.375	20.74811738	0.036440162	0.844291031	0.895030674	1.748932071	9	2.796056622	3.07924345	-1.289683818	-1.324889525	1.088213608	-0.14189291	-0.25548145	-0.710876789	-0.312973862	0.722927381	1.844689403	-0.030310927	0.753238308
33	45	Male	202	1.50E+12	33.879	8	17	102.5125628	567.75	16.86156873	0.029698932	0.860187797	0.939818651	1.63600474	0	2.796056622	3.07924345	-1.289683818	-1.32380924	1.050844679	-0.402925538	-0.492791352	-0.473183894	0.666697194	-0.93832349	-1.242666383	-0.030310927	-0.908012563
33	45	Male	202	1.50E+12	29.113	9	17	102.4610748	570.0625	13.8990501	0.024381625	0.874607202	0.941025627	1.575213672	5	2.796056622	3.07924345	-1.289683818	-1.329208497	1.104023539	-0.601897451	-0.679975237	-0.257580917	0.693098017	-1.832608455	0.472531276	-0.030310927	-1.802297528
33	45	Male	202	1.50E+12	32.927	10	17	102.6260187	567.5	13.92838828	0.024543415	0.870108331	0.931701616	1.747036101	16	2.796056622	3.07924345	-1.289683818	-1.311911751	1.045095613	-0.599927009	-0.674279766	-0.324849303	0.489149006	0.695036159	4.245966126	-0.030310927	0.725347086
35	23	Female	164	1.50E+12		1	19	114.6765919	524	18.61301814	0.035521027	0.910292807	0.925214626	1.781185152	9	-0.369822882	-0.349214442	-0.051652944	-0.048235256	0.044758146	-0.285292778	-0.287837548	0.276000236	0.347255647	1.197395855	1.844689403	0.25202608	0.945369776
35	23	Female	164	1.50E+12	33.311	2	19	114.7112095	518	23.18764039	0.044763785	0.903481631	0.902713984	1.786164351	8	-0.369822882	-0.349214442	-0.051652944	-0.0446051	-0.093219436	0.021953	0.037533023	0.174157626	-0.144912785	1.270643842	1.501649871	0.25202608	1.018617763
35	23	Female	164	1.50E+12	39.159	3	19	114.5383302	517.6111111	21.96243988	0.042430387	0.897015593	0.902257348	1.755868241	9	-0.369822882	-0.349214442	-0.051652944	-0.062733995	-0.102162427	-0.060335255	-0.044609001	0.07747561	-0.15490102	0.824963967	1.844689403	0.25202608	0.572937887
35	23	Female	164	1.50E+12	45.49	4	19	114.5498392	536.4444444	16.66740739	0.031070146	0.897360963	0.854649962	1.723805632	7	-0.369822882	-0.349214442	-0.051652944	-0.061527102	0.330933871	-0.415966014	-0.444520829	0.082639689	-1.196242505	0.353297482	1.158610339	0.25202608	0.101271403
35	23	Female	164	1.50E+12	30.584	5	19	114.5843803	528.8333333	42.37694604	0.080132895	0.861541385	0.900670072	1.590875741	11	-0.369822882	-0.349214442	-0.051652944	-0.057904968	0.155906754	1.310766117	1.282623316	-0.452944674	-0.189620334	-1.602206956	2.530768467	0.25202608	-1.854233036
35	23	Female	164	1.50E+12	33.218	6	19	114.1026924	532.8333333	23.45267102	0.044015022	0.867478925	0.896948744	1.60871799	8	-0.369822882	-0.349214442	-0.051652944	-0.108416897	0.247891808	0.039753277	0.011174524	-0.364164911	-0.271018903	-1.339733284	1.501649871	0.25202608	-1.591759364
35	23	Female	164	1.50E+12	37.221	7	19	114.0684411	533.5	30.44895546	0.057073956	0.857469762	0.903348259	1.738086345	7	-0.369822882	-0.349214442	-0.051652944	-0.112008646	0.26322265	0.509645379	0.470885024	-0.513824714	-0.131038951	0.563378121	1.158610339	0.25202608	0.311352041
35	23	Female	164	1.50E+12	42.457	8	19	114.6304676	518.2777778	23.47529566	0.045294814	0.922742062	0.920271946	1.814860407	5	-0.369822882	-0.349214442	-0.051652944	-0.053072057	-0.086831585	0.041272818	0.056226733	0.462144983	0.239141788	1.692785649	0.472531276	0.25202608	1.440759569
35	23	Female	164	1.50E+12	34.041	9	19	114.699668	526.1111111	19.06389516	0.036235492	0.87512292	0.903500913	1.689616697	2	-0.369822882	-0.349214442	-0.051652944	-0.045815396	0.093305814	-0.255010483	-0.262686394	-0.249869751	-0.127699859	-0.149648957	-0.55658732	0.25202608	-0.401675036
35	23	Female	164	1.50E+12	32.477	10	19	114.492317	522.0555556	16.0882021	0.030817031	0.90073399	0.891099466	1.680034212	0	-0.369822882	-0.349214442	-0.051652944	-0.067559142	4.32E-05	-0.454867232	-0.453431197	0.133074124	-0.398963261	-0.290614924	-1.242666383	0.25202608	-0.542641004
37	20	Male	167	1.50E+12		1	19	114.7805075	515.6666667	23.98610709	0.046514752	0.849984171	0.838325572	1.771124767	8	-0.801533724	-0.078546713	-0.051652944	-0.03733821	-0.146877384	0.075580493	0.099171908	-0.625751361	-1.553314509	1.049399592	1.501649871	-0.377772078	1.42717167
37	20	Male	167	1.50E+12	30.176	2	19	114.5153189	510.8888889	21.09736395	0.041295406	0.854316174	0.900601559	1.731739223	9	-0.801533724	-0.078546713	-0.051652944	-0.065147053	-0.256748421	-0.118436431	-0.084563482	-0.56097805	-0.191118963	0.470006916	1.844689403	-0.377772078	0.847778994
37	20	Male	167	1.50E+12	36.949	3	20	120.5908954	507.5263158	11.74002789	0.02313186	0.881609942	0.896056891	1.771616138	8	-0.801533724	-0.078546713	0.567362493	0.571964813	-0.334075039	-0.746904061	-0.723970399	-0.152873984	-0.290526884	1.056628053	1.501649871	-0.377772078	1.434400131
37	20	Male	167	1.50E+12	39.927	4	19	114.5843803	512.9444444	25.3255958	0.04937298	0.887160415	0.902089085	1.716438943	3	-0.801533724	-0.078546713	-0.051652944	-0.057904968	-0.209478324	0.165544698	0.199789422	-0.069881768	-0.158581517	0.244927625	-0.213547788	-0.377772078	0.622699703
37	20	Male	167	1.50E+12	29.549	5	19	114.745848	518.5	32.42469909	0.062535582	0.877093908	0.871922718	1.675007402	2	-0.801533724	-0.078546713	-0.051652944	-0.040972752	-0.081721304	0.642342431	0.663149322	-0.220398993	-0.818426399	-0.364563309	-0.55658732	-0.377772078	0.013208769
37	20	Male	167	1.50E+12	33.533	6	20	120.5908954	512.7368421	23.87873334	0.046571128	0.867509465	0.901331943	1.516697041	3	-0.801533724	-0.078546713	0.567362493	0.571964813	-0.214252402	0.06836894	0.101156516	-0.363708262	-0.175142885	-2.693434643	-0.213547788	-0.377772078	-2.315662565
37	20	Male	167	1.50E+12	34.364	7	19	114.6419952	507	24.04163056	0.04741939	0.865945691	0.908638869	1.641603362	5	-0.801533724	-0.078546713	-0.051652944	-0.051863221	-0.346178335	0.079309621	0.131017651	-0.387090253	-0.015314647	-0.855963307	0.472531276	-0.377772078	-0.478191229
37	20	Male	167	1.50E+12	39.139	8	18	108.5318058	530	15.37760021	0.02901434	0.912680424	0.941950848	1.702076304	2	-0.801533724	-0.078546713	-0.670668381	-0.692604746	0.182735728	-0.502593453	-0.516890884	0.311700557	0.713335865	0.033641774	-0.55658732	-0.377772078	0.411413852
37	20	Male	167	1.50E+12	30.608	9	19	114.6304676	524.7222222	18.71958438	0.035675227	0.885973397	0.919406895	1.552796085	2	-0.801533724	-0.078546713	-0.051652944	-0.053072057	0.061366559	-0.27813546	-0.282409283	-0.087630385	0.22022007	-2.162388999	-0.55658732	-0.377772078	-1.784616922
37	20	Male	167	1.50E+12	36.176	10	20	120.1080973	510.8421053	16.64256799	0.032578693	0.871275472	0.873584358	1.661995789	2	-0.801533724	-0.078546713	0.567362493	0.521336465	-0.25782427	-0.417634305	-0.391415833	-0.307397875	-0.782080455	-0.55597448	-0.55658732	-0.377772078	-0.178202402
39	23	Male	176	1.50E+12		1	19	114.7112095	543.1666667	11.8708326	0.021854862	0.964834992	0.952559239	1.784183791	3	-0.369822882	0.733456471	-0.051652944	-0.0446051	0.485519865	-0.738118812	-0.768924263	1.091530241	0.945378792	1.241508222	-0.213547788	0.402564091	0.838944132
39	23	Male	176	1.50E+12	29.017	2	18	108.5972851	542.1176471	13.13675738	0.0242323	0.939278492	0.930833366	1.770101366	0	-0.369822882	0.733456471	-0.670668381	-0.685738305	0.461396334	-0.653095388	-0.685231894	0.709402311	0.470157314	1.034344559	-1.242666383	0.402564091	0.631780468
39	23	Male	176	1.50E+12	31.679	3	19	114.5958987	533.5555556	11.71524279	0.021956932	0.953844695	0.957543482	1.786429717	4	-0.369822882	0.733456471	-0.051652944	-0.056697105	0.264500221	-0.748568705	-0.765331139	0.927200253	1.05440178	1.274547587	0.129491744	0.402564091	0.871983497
39	23	Male	176	1.50E+12	38.058	4	19	114.6419952	543.3888889	9.707608064	0.017864937	0.933757311	0.911307769	1.743816322	3	-0.369822882	0.733456471	-0.051652944	-0.051863221	0.490630146	-0.883407662	-0.90938065	0.626848056	0.043063623	0.647670645	-0.213547788	0.402564091	0.245106554
39	23	Male	176	1.50E+12	23.333	5	18	108.5536235	541.0588235	15.78335157	0.02917123	0.945460457	0.955746862	1.703688092	6	-0.369822882	0.733456471	-0.670668381	-0.690316853	0.437047349	-0.475341937	-0.511367912	0.801836776	1.015103352	0.057352462	0.815570807	0.402564091	-0.345211628
39	23	Male	176	1.50E+12	30.685	6	18	108.4990958	551.8823529	10.86755751	0.019691801	0.954317603	0.95382763	1.682169274	3	-0.369822882	0.733456471	-0.670668381	-0.696034862	0.685948085	-0.80550187	-0.845069981	0.934271298	0.973122991	-0.259206464	-0.213547788	0.402564091	-0.661770555
39	23	Male	176	1.50E+12	32.639	7	18	108.5754499	549.7058824	17.21751743	0.031321327	0.937314469	0.898664092	1.720657258	5	-0.369822882	0.733456471	-0.670668381	-0.688028039	0.635897393	-0.379018922	-0.435678593	0.680035687	-0.233498196	0.306982387	0.472531276	0.402564091	-0.095581703
39	23	Male	176	1.50E+12	33.55	8	18	108.5536235	548.5882353	11.68235886	0.021295314	0.951902603	0.954329983	1.738167806	0	-0.369822882	0.733456471	-0.670668381	-0.690316853	0.610195687	-0.750777291	-0.788621892	0.898161547	0.984111217	0.564576483	-1.242666383	0.402564091	0.162012392
39	23	Male	176	1.50E+12	27.87	9	18	108.5645356	555.2941176	7.59074286	0.01366977	0.961453928	0.96332926	1.643880487	0	-0.369822882	0.733456471	-0.670668381	-0.689172561	0.764405925	-1.025582876	-1.057062093	1.040975632	1.180957148	-0.82246498	-1.242666383	0.402564091	-1.225029071
39	23	Male	176	1.50E+12	32.298	10	18	108.5427136	548.7058824	12.54528131	0.022863399	0.956565487	0.922621599	1.698452314	0	-0.369822882	0.733456471	-0.670668381	-0.691460914	0.61290113	-0.692820751	-0.733420996	0.967882293	0.290536989	-0.019669995	-1.242666383	0.402564091	-0.422234085
41	18	Male	187	1.50E+12		1	19	114.7227533	506.1666667	17.8177502	0.03520135	0.93573824	0.916288273	1.771209492	3	-1.089340951	1.725904808	-0.051652944	-0.043394561	-0.365341888	-0.338705433	-0.299091046	0.65646747	0.152004814	1.050645973	-0.213547788	0.404636839	0.646009133
41	18	Male	187	1.50E+12	25.552	2	20	120.5182284	509.6842105	10.74612602	0.02108389	0.945141098	0.936535969	1.757610896	3	-1.089340951	1.725904808	0.567362493	0.564344629	-0.284451523	-0.813657584	-0.796064596	0.79706163	0.594893362	0.8505998	-0.213547788	0.404636839	0.445962961
41	18	Male	187	1.50E+12	31.811	3	20	120.6272618	503.6842105	16.49259046	0.03274391	0.929639141	0.929497781	1.801576965	2	-1.089340951	1.725904808	0.567362493	0.575778352	-0.422429104	-0.427707259	-0.385599729	0.565272033	0.440943349	1.497375646	-0.55658732	0.404636839	1.092738806
41	18	Male	187	1.50E+12	34.579	4	19	114.6074193	503.7777778	12.44791618	0.024709141	0.934091408	0.899837576	1.789929267	6	-1.089340951	1.725904808	-0.051652944	-0.055488998	-0.420277407	-0.699360094	-0.668445767	0.631843567	-0.207829958	1.326028746	0.815570807	0.404636839	0.921391907
41	18	Male	187	1.50E+12	24.076	5	20	120.6151372	507.3157895	27.89841088	0.054992199	0.942749948	0.931109469	1.739209571	6	-1.089340951	1.725904808	0.567362493	0.574506917	-0.338916357	0.338342916	0.397601439	0.761308482	0.476196655	0.579901672	0.815570807	0.404636839	0.175264833
41	18	Male	187	1.50E+12	27.19	6	19	114.5613506	517.2222222	13.69734587	0.026482516	0.912466843	0.890303741	1.56170991	3	-1.089340951	1.725904808	-0.051652944	-0.060319967	-0.111105418	-0.615444531	-0.60601807	0.308507025	-0.416368568	-2.031259529	-0.213547788	0.404636839	-2.435896368
41	18	Male	187	1.50E+12	31.44	7	20	120.5787781	512.2105263	14.93346277	0.029154931	0.934768596	0.919632784	1.725965681	2	-1.089340951	1.725904808	0.567362493	0.570694144	-0.226355699	-0.532423098	-0.511941679	0.641969078	0.225161059	0.385073522	-0.55658732	0.404636839	-0.019563317
41	18	Male	187	1.50E+12	32.116	8	19	114.699668	523.1666667	21.09041383	0.040312992	0.946831032	0.957155923	1.72908927	4	-1.089340951	1.725904808	-0.051652944	-0.045815396	0.025594593	-0.118903222	-0.119147144	0.822329993	1.045924507	0.43102399	0.129491744	0.404636839	0.026387151
41	18	Male	187	1.50E+12	26.628	9	19	114.5728643	515.5	16.12537683	0.031281041	0.92735738	0.929849127	1.634468427	7	-1.089340951	1.725904808	-0.051652944	-0.059112589	-0.150710095	-0.452370463	-0.437096742	0.531154504	0.448628529	-0.960923867	1.158610339	0.404636839	-1.365560706
41	18	Male	187	1.50E+12	30.62	10	19	114.7112095	521.3333333	15.18771433	0.029132444	0.948250738	0.933034599	1.762185947	2	-1.089340951	1.725904808	-0.051652944	-0.0446051	-0.016565224	-0.515346776	-0.512733285	0.84355784	0.518306042	0.917902439	-0.55658732	0.404636839	0.5132656
43	20	Male	180	1.50E+12		1	17	102.5537905	598	40.4783893	0.067689614	0.787048522	0.869421859	1.659455323	0	-0.801533724	1.094346776	-1.289683818	-1.319485925	1.746481654	1.183253174	0.844585491	-1.566782792	-0.873128994	-0.593346755	-1.242666383	0.245192634	-0.838539389
43	20	Male	180	1.50E+12	33.305	2	17	102.5744167	598.75	42.60795114	0.071161505	0.81285264	0.920229361	1.807321121	2	-0.801533724	1.094346776	-1.289683818	-1.317322964	1.763728851	1.326281134	0.966805628	-1.180952404	0.238210324	1.58187675	-0.55658732	0.245192634	1.336684116
43	20	Male	180	1.50E+12	39.63	3	17	102.5331725	602.125	44.21237807	0.073427242	0.830416057	0.848765449	1.782820809	1	-0.801533724	1.094346776	-1.289683818	-1.321648017	1.841341241	1.434039409	1.046565821	-0.918339278	-1.324957555	1.221457683	-0.899626852	0.245192634	0.976265049
43	20	Male	180	1.50E+12	43.953	4	16	96.56004828	602.3333333	47.30844416	0.078541966	0.831207418	0.902903054	1.738873857	0	-0.801533724	1.094346776	-1.908699256	-1.948016287	1.846132129	1.641980783	1.226618219	-0.906506634	-0.140777136	0.574963048	-1.242666383	0.245192634	0.329770414
43	20	Male	180	1.50E+12	28.98	5	16	96.49210976	622.6666667	40.6688524	0.065314003	0.839134187	0.804639823	1.748569901	1	-0.801533724	1.094346776	-1.908699256	-1.955140622	2.313722823	1.196045265	0.760957413	-0.78798336	-2.290140665	0.717599575	-0.899626852	0.245192634	0.472406941
43	20	Male	180	1.50E+12	37.196	6	16	96.45333065	624.3333333	61.68161981	0.098795974	0.816067392	0.91082954	1.544279285	5	-0.801533724	1.094346776	-1.908699256	-1.95920717	2.352049929	2.607327713	1.939615195	-1.132884529	0.032603075	-2.287677894	0.472531276	0.245192634	-2.532870528
43	20	Male	180	1.50E+12	41.154	7	15	90.4613529	637.9285714	40.07932186	0.062827288	0.808120329	0.822142146	1.746565591	0	-0.801533724	1.094346776	-2.527714693	-2.587552506	2.664689608	1.156450571	0.673418178	-1.251711243	-1.90730312	0.688114587	-1.242666383	0.245192634	0.442921953
43	20	Male	180	1.50E+12	41.058	8	15	90.49773756	646.0714286	50.71131782	0.078491813	0.793556557	0.843660061	1.762180028	1	-0.801533724	1.094346776	-2.527714693	-2.58373705	2.851944898	1.870528303	1.2248527	-1.469472842	-1.436630396	0.917815365	-0.899626852	0.245192634	0.672622732
43	20	Male	180	1.50E+12	35.694	9	15	90.49773756	663.7142857	54.46811462	0.082065605	0.802460152	0.7852973	1.628553293	1	-0.801533724	1.094346776	-2.527714693	-2.58373705	3.257664691	2.122846395	1.350660048	-1.336343789	-2.71322989	-1.047940205	-0.899626852	0.245192634	-1.293132838
43	20	Male	180	1.50E+12	41.177	10	15	90.49773756	660.1428571	47.99681112	0.072706704	0.847759809	0.822635264	1.74595037	2	-0.801533724	1.094346776	-2.527714693	-2.58373705	3.175535179	1.688213637	1.021200886	-0.659010648	-1.896516891	0.679064183	-0.55658732	0.245192634	0.433871549
47	24	Male	174	1.50E+12		1	20	120.7243461	513.5263158	15.60488595	0.030387705	0.93276973	0.946208465	1.824186407	4	-0.225919268	0.553011319	0.567362493	0.585959043	-0.196097457	-0.48732824	-0.468544664	0.612081474	0.806464962	1.829978524	0.129491744	1.007513997	0.822464527
47	24	Male	174	1.50E+12	28.124	2	19	114.6419952	512.1111111	13.09320812	0.025567124	0.942623124	0.958977411	1.835382563	8	-0.225919268	0.553011319	-0.051652944	-0.051863221	-0.228641877	-0.656020292	-0.638242412	0.759412178	1.085766866	1.994682895	1.501649871	1.007513997	0.987168898
47	24	Male	174	1.50E+12	33.85	3	19	114.5843803	515.7777778	12.06719868	0.02339612	0.951396476	0.956692027	1.833155647	3	-0.225919268	0.553011319	-0.051652944	-0.057904968	-0.144322244	-0.724930259	-0.71466774	0.890593795	1.035777452	1.961923188	-0.213547788	1.007513997	0.954409191
47	24	Male	174	1.50E+12	36.422	4	19	114.6304676	517.5555556	12.23484197	0.023639669	0.941550706	0.935235998	1.825504638	9	-0.225919268	0.553011319	-0.051652944	-0.053072057	-0.103439997	-0.713670817	-0.706094139	0.743377088	0.566458399	1.849370755	1.844689403	1.007513997	0.841856758
47	24	Male	174	1.50E+12	26.327	5	19	114.0684411	519.2777778	11.23390481	0.02163371	0.951442852	0.949695636	1.792225148	3	-0.225919268	0.553011319	-0.051652944	-0.112008646	-0.063835321	-0.780896852	-0.776709431	0.891287224	0.882741698	1.359802983	-0.213547788	1.007513997	0.352288986
47	24	Male	174	1.50E+12	30.598	6	19	114.6189423	515.8333333	12.00578564	0.023274544	0.938363966	0.918893703	1.618753839	1	-0.225919268	0.553011319	-0.051652944	-0.054280649	-0.143044673	-0.729054948	-0.718947541	0.695728056	0.208994761	-1.192097965	-0.899626852	1.007513997	-2.199611961
47	24	Male	174	1.50E+12	32.265	7	19	114.6535251	516.1666667	18.63166361	0.036096216	0.929123458	0.915558455	1.763641846	3	-0.225919268	0.553011319	-0.051652944	-0.050654143	-0.135379252	-0.284040491	-0.2675893	0.557561396	0.136041115	0.939319878	-0.213547788	1.007513997	-0.068194119
47	24	Male	174	1.50E+12	34.534	8	19	114.6419952	528.1111111	16.90131122	0.032003324	0.89826786	0.9066143	1.81838354	1	-0.225919268	0.553011319	-0.051652944	-0.051863221	0.139298341	-0.400256309	-0.411670385	0.096199867	-0.059599109	1.744613733	-0.899626852	1.007513997	0.737099736
47	24	Male	174	1.50E+12	27.473	9	19	114.5728643	519.7222222	16.33607309	0.031432316	0.94766534	0.935293528	1.627639478	2	-0.225919268	0.553011319	-0.051652944	-0.059112589	-0.053614759	-0.43821945	-0.43177146	0.834804798	0.567716795	-1.061383148	-0.55658732	1.007513997	-2.068897145
47	24	Male	174	1.50E+12	31.974	10	19	114.6189423	520.1111111	16.54250045	0.031805705	0.93265066	0.899264432	1.74390187	2	-0.225919268	0.553011319	-0.051652944	-0.054280649	-0.044671768	-0.424355151	-0.418627143	0.61030111	-0.220366647	0.648929126	-0.55658732	1.007513997	-0.358584871
49	20	Female	166	1.50E+12		2	20	120.5182284	492.3684211	16.20009918	0.032902393	0.936644043	0.922027053	1.722852257	1	-0.801533724	-0.168769289	0.567362493	0.564344629	-0.682649982	-0.447351879	-0.380020699	0.670011281	0.277532179	0.339272569	-0.899626852	0.504751793	-0.165479224
49	20	Female	166	1.50E+12	28.594	3	19	114	510.7777778	23.89457297	0.046780761	0.923252058	0.908102255	1.770913988	1	-0.801533724	-0.168769289	-0.051652944	-0.11918568	-0.259303562	0.069432779	0.108536148	0.469770573	-0.027052277	1.046298868	-0.899626852	0.504751793	0.541547075
49	20	Female	166	1.50E+12	34.291	4	20	121.9140506	493.8947368	25.8780434	0.052395868	0.912717869	0.886849996	1.755493752	8	-0.801533724	-0.168769289	0.567362493	0.71071673	-0.647550422	0.202648787	0.306203419	0.312260444	-0.491914152	0.819454932	1.501649871	0.504751793	0.31470314
49	20	Female	166	1.50E+12	21.328	5	19	114.5153189	503.6666667	14.94062322	0.029663713	0.933593891	0.96395948	1.760978922	7	-0.801533724	-0.168769289	-0.051652944	-0.065147053	-0.422832547	-0.531942179	-0.494031179	0.624404553	1.194742294	0.900146147	1.158610339	0.504751793	0.395394354
49	20	Female	166	1.50E+12	26.464	6	20	120.4214752	499.8947368	17.69298028	0.035393412	0.953222546	0.954448823	1.657637033	3	-0.801533724	-0.168769289	0.567362493	0.554198657	-0.50957284	-0.347085367	-0.292329955	0.917897704	0.986710666	-0.620095242	-0.213547788	0.504751793	-1.124847035
49	20	Female	166	1.50E+12	30.613	7	20	120.6151372	496.1052632	14.63195759	0.029493655	0.961789496	0.958357074	1.758413537	0	-0.801533724	-0.168769289	0.567362493	0.574506917	-0.596716576	-0.552673118	-0.500017667	1.04599313	1.072197909	0.862407295	-1.242666383	0.504751793	0.357655503
49	20	Female	166	1.50E+12	30.389	8	20	120.5545509	498.7368421	20.77407824	0.041653386	0.942580273	0.952274812	1.688061842	1	-0.801533724	-0.168769289	0.567362493	0.568153572	-0.536200093	-0.140149298	-0.071961585	0.75877146	0.939157379	-0.172522104	-0.899626852	0.504751793	-0.677273897
49	20	Female	166	1.50E+12	26.443	9	20	120.5908954	492	16.69226105	0.03392736	0.95395896	0.966673927	1.708566381	5	-0.801533724	-0.168769289	0.567362493	0.571964813	-0.69112229	-0.414296765	-0.343939029	0.928908767	1.254116821	0.129115976	0.472531276	0.504751793	-0.375635817
49	20	Female	166	1.50E+12	26.124	10	20	120.6151372	485.2631579	26.39346431	0.054390002	0.945985784	0.969814621	1.783992059	1	-0.801533724	-0.168769289	0.567362493	0.574506917	-0.846044487	0.23726605	0.376402454	0.809691606	1.322814881	1.238687692	-0.899626852	0.504751793	0.7339359
51	25	Male	177	1.50E+12		1	23	138.5820446	432.5454545	9.957762037	0.023021308	0.962146237	0.954543873	1.733548535	3	-0.082015654	0.823679048	2.424408805	2.45859643	-2.05835469	-0.866606548	-0.727862157	1.051327229	0.988789747	0.496623324	-0.213547788	0.673740596	-0.177117272
51	25	Male	177	1.50E+12	25.596	2	23	138.6238071	429.4090909	12.49603243	0.029100531	0.956105938	0.923223082	1.785629658	4	-0.082015654	0.823679048	2.424408805	2.462975836	-2.130479335	-0.696128458	-0.513856735	0.96101099	0.303693547	1.262778073	0.129491744	0.673740596	0.589037477
51	25	Male	177	1.50E+12	26.471	3	24	144.6073509	425.7826087	8.885535494	0.020868714	0.95269069	0.928984544	1.698601332	3	-0.082015654	0.823679048	3.043424242	3.090436744	-2.213874876	-0.938620598	-0.803639397	0.909945248	0.429717045	-0.017477824	-0.213547788	0.673740596	-0.69121842
51	25	Male	177	1.50E+12	29.595	4	23	138.7771521	432.2727273	12.24812349	0.02833425	0.9653997	0.971216886	1.799578922	12	-0.082015654	0.823679048	2.424408805	2.479056263	-2.064626398	-0.712778789	-0.540831933	1.099973919	1.353487354	1.467982854	2.873807998	0.673740596	0.794242258
51	25	Male	177	1.50E+12	20.494	5	23	138.5124962	427.7727273	8.468829576	0.019797498	0.968255036	0.952719514	1.824039677	7	-0.082015654	0.823679048	2.424408805	2.451303282	-2.168109585	-0.966607857	-0.841349169	1.142667695	0.948884589	1.827820013	1.158610339	0.673740596	1.154079417
51	25	Male	177	1.50E+12	22.762	6	23	138.5959626	436.0909091	8.027844106	0.018408648	0.967329045	0.960949725	1.683632992	5	-0.082015654	0.823679048	2.424408805	2.460055939	-1.976822483	-0.996225805	-0.890240505	1.128822026	1.128908328	-0.23767402	0.472531276	0.673740596	-0.911414616
51	25	Male	177	1.50E+12	26.945	7	23	138.7631976	435.4090909	13.04070233	0.029950459	0.960738161	0.948031482	1.789712884	3	-0.082015654	0.823679048	2.424408805	2.477592936	-1.992501754	-0.659546742	-0.483936896	1.030273272	0.846340772	1.322845583	-0.213547788	0.673740596	0.649104987
51	25	Male	177	1.50E+12	27.916	8	22	132.6366559	438.8095238	12.85308578	0.029290809	0.957568977	0.940849467	1.628106583	2	-0.082015654	0.823679048	1.805393368	1.835136636	-1.914304502	-0.67214765	-0.507158427	0.982886753	0.68924477	-1.054511658	-0.55658732	0.673740596	-1.728252254
51	25	Male	177	1.50E+12	24.148	9	22	132.6366559	438.8095238	11.5041154	0.026216649	0.968057185	0.964061605	1.729209773	6	-0.082015654	0.823679048	1.805393368	1.835136636	-1.914304502	-0.762748673	-0.615377317	1.139709374	1.19697612	0.432796698	0.815570807	0.673740596	-0.240943898
51	25	Male	177	1.50E+12	23.967	10	23	138.5124962	436.8181818	13.67690942	0.031310303	0.96124893	0.938645669	1.78382451	3	-0.082015654	0.823679048	2.424408805	2.451303282	-1.960097928	-0.616817107	-0.436066669	1.037910435	0.641039938	1.236222917	-0.213547788	0.673740596	0.562482321
53	29	Female	154	1.50E+12		1	21	126.7095736	471.85	10.08600516	0.021375448	0.945466482	0.914196965	1.697715128	1	0.493598801	-1.251440202	1.186377931	1.213596521	-1.154497002	-0.857993343	-0.785800962	0.801926856	0.106260539	-0.030514589	-0.899626852	0.845352742	-0.875867331
53	29	Female	154	1.50E+12	25.957	2	21	126.6458941	465.6	15.85685971	0.034056829	0.954241293	0.931608032	1.765859396	0	0.493598801	-1.251440202	1.186377931	1.206918801	-1.298223649	-0.470404903	-0.339381348	0.933130292	0.487101991	0.971941802	-1.242666383	0.845352742	0.12658906
53	29	Female	154	1.50E+12	27.53	3	21	126.5822785	465.75	14.30340868	0.030710486	0.921130813	0.834959371	1.767553781	4	0.493598801	-1.251440202	1.186377931	1.20024779	-1.29477421	-0.574739478	-0.457181878	0.438053125	-1.626945189	0.996867555	0.129491744	0.845352742	0.151514813
53	29	Female	154	1.50E+12	33.947	4	22	132.7033276	467.8571429	14.49231558	0.030975942	0.928864378	0.908405329	1.859716048	2	0.493598801	-1.251440202	1.805393368	1.842128124	-1.246317797	-0.562051907	-0.447837092	0.553687552	-0.020422983	2.352647807	-0.55658732	0.845352742	1.507295065
53	29	Female	154	1.50E+12	18.809	5	21	126.6458941	471.7	20.6303175	0.043736098	0.95049857	0.929942574	1.793203416	0	0.493598801	-1.251440202	1.186377931	1.206918801	-1.157946441	-0.149804715	0.001355626	0.877168047	0.450672545	1.374194091	-1.242666383	0.845352742	0.528841348
53	29	Female	154	1.50E+12	24.746	6	21	126.5822785	472.45	11.75786971	0.024887014	0.928827041	0.92529369	1.618247813	0	0.493598801	-1.251440202	1.186377931	1.20024779	-1.140699243	-0.745705749	-0.662184154	0.553129282	0.348985056	-1.199542008	-1.242666383	0.845352742	-2.04489475
53	29	Female	154	1.50E+12	29.133	7	21	126.0882618	474.85	12.87351933	0.027110707	0.939388043	0.935639234	1.759397153	2	0.493598801	-1.251440202	1.186377931	1.14844301	-1.085508211	-0.67077527	-0.583904011	0.711040341	0.57527859	0.876877062	-0.55658732	0.845352742	0.03152432
53	29	Female	154	1.50E+12	28.478	8	21	126.6968326	474.45	16.38436755	0.034533391	0.947263728	0.922623634	1.810224848	7	0.493598801	-1.251440202	1.186377931	1.21226044	-1.094706716	-0.434975845	-0.322605046	0.828799792	0.290581521	1.624592892	1.158610339	0.845352742	0.77924015
53	29	Female	154	1.50E+12	25.093	9	21	126.6331658	469.45	25.15248497	0.053578624	0.934231865	0.89348012	1.764403305	0	0.493598801	-1.251440202	1.186377931	1.205584062	-1.209688034	0.153918039	0.347839691	0.633943731	-0.346889967	0.950521539	-1.242666383	0.845352742	0.105168797
53	29	Female	154	1.50E+12	24.58	10	21	126.5822785	469.65	17.05952813	0.036323918	0.935403588	0.929279389	1.736221262	0	0.493598801	-1.251440202	1.186377931	1.20024779	-1.205088782	-0.389629972	-0.259573566	0.651463651	0.436166363	0.53594127	-1.242666383	0.845352742	-0.309411472
55	20	Female	161	1.50E+12		1	19	114.5958987	515.5555556	56.93780449	0.110439707	0.880543417	0.870678702	1.698510716	4	-0.801533724	-0.61988217	-0.051652944	-0.056697105	-0.149432524	2.288718405	2.349506724	-0.168820973	-0.845637409	-0.018810854	0.129491744	0.334780067	-0.353590921
55	20	Female	161	1.50E+12	33.267	2	20	120.4698323	507.0526316	60.96286504	0.120229856	0.873138272	0.917118386	1.60542892	3	-0.801533724	-0.61988217	0.567362493	0.559269606	-0.344968006	2.55905392	2.694146997	-0.279544764	0.170162322	-1.388118122	-0.213547788	0.334780067	-1.72289819
55	20	Female	161	1.50E+12	32.057	3	20	120.5908954	504.5263158	80.98106889	0.160509108	0.865085139	0.91872037	1.610685097	0	-0.801533724	-0.61988217	0.567362493	0.571964813	-0.40306383	3.903538403	4.112087804	-0.399957461	0.205203367	-1.310795575	-1.242666383	0.334780067	-1.645575642
55	20	Female	161	1.50E+12	40.212	4	19	114.5383302	510.5	58.47340326	0.114541436	0.894411058	0.953831805	1.77491428	3	-0.801533724	-0.61988217	-0.051652944	-0.062733995	-0.265691413	2.391853968	2.493898917	0.038531874	0.973214316	1.105146342	-0.213547788	0.334780067	0.770366275
55	20	Female	161	1.50E+12	22.637	5	19	114.5728643	516.5555556	60.57889458	0.117274694	0.862736397	0.921159838	1.830060406	3	-0.801533724	-0.61988217	-0.051652944	-0.059112589	-0.126436261	2.533265277	2.59011712	-0.435076522	0.258563125	1.916389733	-0.213547788	0.334780067	1.581609666
55	20	Female	161	1.50E+12	28.839	6	19	114.6650573	517.7222222	64.92200924	0.12539931	0.831923416	0.8815294	1.701139814	1	-0.801533724	-0.61988217	-0.051652944	-0.049444821	-0.099607287	2.82496229	2.876126018	-0.895800823	-0.608294363	0.019865271	-0.899626852	0.334780067	-0.314914796
55	20	Female	161	1.50E+12	35.785	7	20	120.4698323	501.5263158	74.01804077	0.147585557	0.870459722	0.912333137	1.732293079	0	-0.801533724	-0.61988217	0.567362493	0.559269606	-0.472052621	3.4358799	3.657143156	-0.319595198	0.065492035	0.478154581	-1.242666383	0.334780067	0.143374514
55	20	Female	161	1.50E+12	32.532	8	19	114.4808194	515.2222222	86.32146351	0.167542198	0.848211819	0.925561929	1.78777646	5	-0.801533724	-0.61988217	-0.051652944	-0.068764823	-0.157097946	4.262215823	4.359671977	-0.652252068	0.354852396	1.29435925	0.472531276	0.334780067	0.959579183
55	20	Female	161	1.50E+12	30.83	9	19	114.4004014	517.4444444	77.63963923	0.150044396	0.820366978	0.90733928	1.712850205	0	-0.801533724	-0.61988217	-0.051652944	-0.077197814	-0.105995138	3.679117653	3.743701073	-1.068595922	-0.043741226	0.192134438	-1.242666383	0.334780067	-0.142645629
55	20	Female	161	1.50E+12	30.396	10	19	114.5268234	516.8888889	71.75954361	0.138829728	0.830802087	0.866031977	1.771809707	2	-0.801533724	-0.61988217	-0.051652944	-0.063940645	-0.11877084	3.284192245	3.348913789	-0.912567256	-0.947277673	1.059475606	-0.55658732	0.334780067	0.724695539
57	18	Female	166	1.50E+12		1	19	114.5498392	521.3888889	28.5562581	0.054769595	0.930877445	0.942881202	1.743622983	6	-1.089340951	-0.168769289	-0.051652944	-0.061527102	-0.015287653	0.38252597	0.38976515	0.583787505	0.733685986	0.644826477	0.815570807	-0.862913777	1.507740255
57	18	Female	166	1.50E+12	28.324	2	19	114.0114011	515.2222222	23.02065632	0.044681024	0.933662702	0.918655249	1.787006359	3	-1.089340951	-0.168769289	-0.051652944	-0.117990106	-0.157097946	0.010737834	0.034619613	0.625433435	0.203778932	1.283030453	-0.213547788	-0.862913777	2.14594423
57	18	Female	166	1.50E+12	29.687	3	19	114.6535251	515.2222222	19.50656743	0.037860493	0.958055154	0.943844119	1.80788485	0	-1.089340951	-0.168769289	-0.051652944	-0.050654143	-0.157097946	-0.225279245	-0.205481883	0.990156204	0.754748388	1.590169661	-1.242666383	-0.862913777	2.453083438
57	18	Female	166	1.50E+12	36.642	4	19	114.5728643	523.4444444	18.68220253	0.035690898	0.923461503	0.923656263	1.642667628	2	-1.089340951	-0.168769289	-0.051652944	-0.059112589	0.031982444	-0.280646141	-0.281857603	0.472902252	0.313168744	-0.840307104	-0.55658732	-0.862913777	0.022606673
57	18	Female	166	1.50E+12	20.984	5	19	114.4693242	527.6666667	19.36204764	0.03669371	0.921799524	0.935793721	1.347289789	3	-1.089340951	-0.168769289	-0.051652944	-0.069970261	0.129077779	-0.234985641	-0.24655587	0.448051889	0.578657783	-5.185550079	-0.213547788	-0.862913777	-4.322636302
57	18	Female	166	1.50E+12	28.407	6	19	114.4693242	526.5555556	21.55412366	0.040934187	0.93015175	0.906892017	1.728514585	3	-1.089340951	-0.168769289	-0.051652944	-0.069970261	0.103526375	-0.087759035	-0.097279372	0.572936705	-0.053524458	0.422569919	-0.213547788	-0.862913777	1.285483696
57	18	Female	166	1.50E+12	33.59	7	19	114.6074193	522.5555556	24.30871408	0.046518909	0.94123696	0.916070867	1.588291798	0	-1.089340951	-0.168769289	-0.051652944	-0.055488998	0.011541321	0.097247777	0.09931823	0.738685871	0.147249383	-1.640218825	-1.242666383	-0.862913777	-0.777305048
57	18	Female	166	1.50E+12	31.113	8	19	114.4118828	528.5555556	14.17047879	0.026809819	0.914347512	0.87704997	1.547753554	0	-1.089340951	-0.168769289	-0.051652944	-0.075993827	0.149518903	-0.583667461	-0.594496107	0.336627321	-0.706275293	-2.23656864	-1.242666383	-0.862913777	-1.373654863
57	18	Female	166	1.50E+12	27.857	9	18	108.5209003	535.0588235	24.22315516	0.045271948	0.927854913	0.932198185	1.6436898	1	-1.089340951	-0.168769289	-0.670668381	-0.693748348	0.299069767	0.091501375	0.055421774	0.538593747	0.500010714	-0.825270136	-0.899626852	-0.862913777	0.037643642
57	18	Female	166	1.50E+12	28.243	10	19	114.492317	527.6666667	27.47119704	0.052061649	0.913772916	0.914048902	1.57458753	2	-1.089340951	-0.168769289	-0.051652944	-0.067559142	0.129077779	0.309649913	0.294438007	0.328035793	0.103021865	-1.841819498	-0.55658732	-0.862913777	-0.978905721
59	24	Female	154	1.50E+12		1	20	120.6757844	489.4736842	10.98500615	0.022442486	0.75081344	0.916420631	1.801963066	2	-0.225919268	-1.251440202	0.567362493	0.58086665	-0.749218114	-0.797613656	-0.748238292	-2.108579888	0.154899951	1.50305551	-0.55658732	-0.201156951	1.704212461
59	24	Female	154	1.50E+12	30.291	2	20	120.5182284	492.4736842	11.33865499	0.02302388	0.69980606	0.947933412	1.790284059	2	-0.225919268	-1.251440202	0.567362493	0.564344629	-0.680229323	-0.773861506	-0.727771609	-2.871256499	0.844195644	1.331248021	-0.55658732	-0.201156951	1.532404972
59	24	Female	154	1.50E+12	34.1	3	20	120.6151372	497.2631579	10.95369251	0.022027959	0.764548795	0.930850047	1.686161918	4	-0.225919268	-1.251440202	0.567362493	0.574506917	-0.570089323	-0.799716777	-0.762830772	-1.903205015	0.470522181	-0.200471494	0.129491744	-0.201156951	0.000685457
59	24	Female	154	1.50E+12	41.069	4	20	120.6515182	497.2105263	13.74802932	0.027650318	0.738822758	0.919256923	1.691577848	6	-0.225919268	-1.251440202	0.567362493	0.578321989	-0.571299653	-0.612040474	-0.564908212	-2.287867908	0.216939655	-0.120798862	0.815570807	-0.201156951	0.080358089
59	24	Female	154	1.50E+12	24.966	5	20	120.4214752	505.1578947	11.10364169	0.021980537	0.727325435	0.871166382	1.667391751	7	-0.225919268	-1.251440202	0.567362493	0.554198657	-0.388539874	-0.789645726	-0.764500168	-2.4597791	-0.834970121	-0.476595586	1.158610339	-0.201156951	-0.275438635
59	24	Female	154	1.50E+12	30.379	6	19	114.4578313	513.2222222	14.76315066	0.028765611	0.727459308	0.873572231	1.553329794	5	-0.225919268	-1.251440202	-0.051652944	-0.071175458	-0.203090473	-0.543861786	-0.525646842	-2.457777403	-0.782345713	-2.154537714	0.472531276	-0.201156951	-1.953380763
59	24	Female	154	1.50E+12	38.628	7	20	120.6636501	505.6315789	14.94273464	0.029552614	0.757213303	0.867799785	1.710939126	4	-0.225919268	-1.251440202	0.567362493	0.579594192	-0.377646907	-0.53180037	-0.497942172	-2.012887335	-0.908609488	0.164020936	0.129491744	-0.201156951	0.365177887
59	24	Female	154	1.50E+12	36.008	8	20	120.5908954	508.4736842	13.81596491	0.027171445	0.801744312	0.954748668	1.644268743	2	-0.225919268	-1.251440202	0.567362493	0.571964813	-0.312289105	-0.60747771	-0.581765863	-1.347047228	0.99326933	-0.816753434	-0.55658732	-0.201156951	-0.615596483
59	24	Female	154	1.50E+12	31.605	9	19	114.1141141	507.6666667	13.6381817	0.026864442	0.748120495	0.95545326	1.621050184	0	-0.225919268	-1.251440202	-0.051652944	-0.107219168	-0.330847493	-0.61941818	-0.592573229	-2.148845552	1.008681243	-1.158316904	-1.242666383	-0.201156951	-0.957159953
59	24	Female	154	1.50E+12	31.333	10	20	120.6030151	506.2105263	13.46175459	0.026593194	0.791953125	0.933527387	1.69418674	0	-0.225919268	-1.251440202	0.567362493	0.573235737	-0.36433328	-0.631267571	-0.602121915	-1.493447803	0.529085064	-0.082419983	-1.242666383	-0.201156951	0.118736968
61	20	Female	155	1.50E+12		1	20	120.5787781	486.6315789	14.55374984	0.029907122	0.859099841	0.859224532	1.775763466	1	-0.801533724	-1.161217626	0.567362493	0.570694144	-0.814575915	-0.557925792	-0.485462507	-0.489451318	-1.096180515	1.117638541	-0.899626852	0.282001564	0.835636977
61	20	Female	155	1.50E+12	33.124	2	21	126.0630315	492.95	16.78533586	0.034050788	0.850817455	0.885184261	1.791135711	11	-0.801533724	-1.161217626	1.186377931	1.145797252	-0.669275839	-0.408045573	-0.339594023	-0.613291871	-0.528349659	1.343776506	2.530768467	0.282001564	1.061774942
61	20	Female	155	1.50E+12	35.162	3	20	120.5182284	492.3684211	20.26459325	0.041157378	0.826611243	0.891322127	1.772353494	1	-0.801533724	-1.161217626	0.567362493	0.564344629	-0.682649982	-0.174367886	-0.089422437	-0.975229933	-0.394092883	1.067475148	-0.899626852	0.282001564	0.785473584
61	20	Female	155	1.50E+12	44.631	4	20	120.5303335	502.6842105	18.81783206	0.037434699	0.886112261	0.911731888	1.657126651	11	-0.801533724	-1.161217626	0.567362493	0.565614021	-0.445425368	-0.271536842	-0.220471016	-0.08555405	0.05234061	-0.627603373	2.530768467	0.282001564	-0.909604937
61	20	Female	155	1.50E+12	26.18	5	20	120.5666633	496.7894737	11.66902759	0.023488879	0.909317942	0.911035916	1.555470146	8	-0.801533724	-1.161217626	0.567362493	0.56942373	-0.58098229	-0.75167266	-0.711402377	0.261423781	0.037117228	-2.123051422	1.501649871	0.282001564	-2.405052986
61	20	Female	155	1.50E+12	30.061	6	20	120.5061257	492.2631579	13.67226199	0.027774295	0.866161213	0.876058052	1.771484948	8	-0.801533724	-1.161217626	0.567362493	0.563075491	-0.685070641	-0.617129242	-0.560543904	-0.383867707	-0.727972039	1.054698138	1.501649871	0.282001564	0.772696574
61	20	Female	155	1.50E+12	39.219	7	20	120.5061257	481.9473684	12.32658097	0.025576612	0.889352252	0.924352081	1.758038498	5	-0.801533724	-1.161217626	0.567362493	0.563075491	-0.922295256	-0.707509342	-0.637908388	-0.037108809	0.328388746	0.856890171	0.472531276	0.282001564	0.574888607
61	20	Female	155	1.50E+12	36.467	8	20	120.542441	499.4736842	15.93529159	0.031904167	0.860651919	0.847003666	1.626562561	3	-0.801533724	-1.161217626	0.567362493	0.566883669	-0.519255477	-0.465137175	-0.415161018	-0.46624421	-1.363493979	-1.077225452	-0.213547788	0.282001564	-1.359227015
61	20	Female	155	1.50E+12	31.713	9	20	120.5545509	500.3684211	14.46669688	0.02891209	0.894415807	0.94123091	1.681244727	2	-0.801533724	-1.161217626	0.567362493	0.568153572	-0.498679873	-0.563772538	-0.520490363	0.038602893	0.697588282	-0.272807294	-0.55658732	0.282001564	-0.554808858
61	20	Female	155	1.50E+12	32.596	10	20	120.5061257	485.9473684	11.22719295	0.023103722	0.908181799	0.903302634	1.800411088	5	-0.801533724	-1.161217626	0.567362493	0.563075491	-0.830310201	-0.781347641	-0.724960946	0.244435849	-0.132036918	1.480224676	0.472531276	0.282001564	1.198223112
63	23	Female	160	1.50E+12		1	21	126.7605634	471.2	7.413501197	0.015733237	0.945857898	0.952340436	1.742996595	6	-0.369822882	-0.710104746	1.186377931	1.218943534	-1.169444573	-1.037486975	-0.984422365	0.807779417	0.940592814	0.635611811	0.815570807	-0.316067156	0.951678967
63	23	Female	160	1.50E+12	28.623	2	21	126.025205	480.8	15.66077904	0.032572336	0.904508491	0.921609414	1.714885009	5	-0.369822882	-0.710104746	1.186377931	1.1418306	-0.948680442	-0.483574288	-0.391639616	0.189511524	0.268396933	0.222068023	0.472531276	-0.316067156	0.538135179
63	23	Female	160	1.50E+12	35.114	3	20	120.6515182	483.7894737	11.00037773	0.022737944	0.915710959	0.887801293	1.749020618	2	-0.369822882	-0.710104746	0.567362493	0.578321989	-0.879933717	-0.796581253	-0.737837361	0.35701395	-0.47110594	0.724229981	-0.55658732	-0.316067156	1.040297138
63	23	Female	160	1.50E+12	41.769	4	21	126.531432	488.05	8.873978814	0.01818252	0.939473655	0.931168571	1.619808154	1	-0.369822882	-0.710104746	1.186377931	1.194915804	-0.781957531	-0.939396781	-0.898200845	0.712320441	0.477489433	-1.176588157	-0.899626852	-0.316067156	-0.860521001
63	23	Female	160	1.50E+12	22.639	5	21	126.4171767	491.4	11.23565752	0.022864586	0.905165531	0.883871173	1.460067869	2	-0.369822882	-0.710104746	1.186377931	1.182934484	-0.704920048	-0.780779134	-0.733379199	0.199335767	-0.557071536	-3.526494819	-0.55658732	-0.316067156	-3.210427662
63	23	Female	160	1.50E+12	31.297	6	20	120.5303335	494.8947368	10.81370834	0.021850522	0.889774295	0.87312317	1.804714822	0	-0.369822882	-0.710104746	0.567362493	0.565614021	-0.624554158	-0.809118547	-0.769077047	-0.030798305	-0.79216826	1.543536019	-1.242666383	-0.316067156	1.859603175
63	23	Female	160	1.50E+12	35.25	7	21	126.6968326	484.9	11.41446451	0.023539832	0.942706095	0.941880347	1.623141059	1	-0.369822882	-0.710104746	1.186377931	1.21226044	-0.854395761	-0.768769904	-0.709608676	0.760652785	0.71179375	-1.127558471	-0.899626852	-0.316067156	-0.811491314
63	23	Female	160	1.50E+12	35.028	8	20	120.1080973	492	11.48912529	0.023351881	0.908589452	0.882894879	1.629949741	1	-0.369822882	-0.710104746	0.567362493	0.521336465	-0.69112229	-0.763755455	-0.716225079	0.25053119	-0.578426531	-1.027397342	-0.899626852	-0.316067156	-0.711330185
63	23	Female	160	1.50E+12	31.211	9	20	120.5908954	487.2631579	12.5103835	0.025674799	0.928848121	0.948723005	1.66142774	0	-0.369822882	-0.710104746	0.567362493	0.571964813	-0.800051959	-0.695164595	-0.634451954	0.553444484	0.861466825	-0.564330931	-1.242666383	-0.316067156	-0.248263775
63	23	Female	160	1.50E+12	29.318	10	20	120.7243461	489.8947368	7.538635482	0.015388276	0.937348628	0.952276913	1.77702878	0	-0.369822882	-0.710104746	0.567362493	0.585959043	-0.739535476	-1.029082569	-0.996565934	0.680546434	0.939203327	1.136252322	-1.242666383	-0.316067156	1.452319478
65	26	Male	171	1.50E+12		1	17	102.6053717	556.6875	40.61206525	0.072953076	0.84813027	0.875381183	1.806296336	6	0.061887959	0.282343591	-1.289683818	-1.314076889	0.796448513	1.192231265	1.029873854	-0.653471407	-0.742777558	1.566801356	0.815570807	0.368547986	1.198253371
65	26	Male	171	1.50E+12	34.709	2	18	108.5863664	549.5882353	45.37174402	0.082555887	0.86873528	0.872387052	1.794107198	4	0.061887959	0.282343591	-0.670668381	-0.686883287	0.63319195	1.511906012	1.367919302	-0.345379532	-0.808269776	1.387489441	0.129491744	0.368547986	1.018941455
65	26	Male	171	1.50E+12	41.397	3	18	108.4881969	549.4705882	32.1560856	0.058521941	0.898203209	0.905075053	1.816408658	1	0.061887959	0.282343591	-0.670668381	-0.697177775	0.630486508	0.624301518	0.521858112	0.095233185	-0.093267861	1.715561655	-0.899626852	0.368547986	1.347013669
65	26	Male	171	1.50E+12	44.667	4	17	102.5950513	563.6875	36.55940158	0.06485757	0.891267637	0.911128004	1.830825881	10	0.061887959	0.282343591	-1.289683818	-1.315159132	0.957422358	0.920041838	0.744889725	-0.008469436	0.039131524	1.927650466	2.187728935	0.368547986	1.55910248
65	26	Male	171	1.50E+12	28.181	5	18	108.5318058	544.1176471	43.07433022	0.079163634	0.901688221	0.92690484	1.691564435	8	0.061887959	0.282343591	-0.670668381	-0.692604746	0.507388861	1.357604595	1.248502647	0.147342062	0.384226598	-0.120996172	1.501649871	0.368547986	-0.489544158
65	26	Male	171	1.50E+12	37.079	6	18	108.6300543	554.5294118	24.90952487	0.044920115	0.857727706	0.86573111	1.500912246	5	0.061887959	0.282343591	-0.670668381	-0.682301976	0.746820547	0.137600087	0.043036281	-0.509967864	-0.953858698	-2.925641538	0.472531276	0.368547986	-3.294189524
65	26	Male	171	1.50E+12	81.303	8	18	108.5863664	565.7058824	19.61021554	0.034665037	0.824623354	0.870316036	1.731815102	4	0.061887959	0.282343591	-0.670668381	-0.686883287	1.003837611	-0.218317917	-0.317970745	-1.004953392	-0.853570194	0.47112315	0.129491744	0.368547986	0.102575164
65	26	Male	171	1.50E+12	34.592	9	19	114.5498392	544.1111111	24.20947677	0.044493627	0.892231784	0.948896434	1.675810475	1	0.061887959	0.282343591	-0.051652944	-0.061527102	0.507238559	0.090582692	0.028022728	0.005946764	0.865260334	-0.352749463	-0.899626852	0.368547986	-0.721297449
65	26	Male	171	1.50E+12	37.148	10	18	108.4555132	549.1764706	26.55568023	0.048355459	0.931115427	0.939428539	1.675840551	3	0.061887959	0.282343591	-0.670668381	-0.700605136	0.623722901	0.248160972	0.16396987	0.58734587	0.658164069	-0.352307023	-0.213547788	0.368547986	-0.720855008
67	20	Male	178	1.50E+12		1	17	102.6156942	588.125	17.59572036	0.029918334	0.912059866	0.959101766	1.770200383	7	-0.801533724	0.913901624	-1.289683818	-1.312994429	1.519393551	-0.353617644	-0.485067791	0.302421799	1.08848695	1.035801171	1.158610339	0.519085035	0.516716136
67	20	Male	178	1.50E+12	43.559	2	17	102.5537905	581.6875	37.17815009	0.063914301	0.868111166	0.880856514	1.848080191	2	-0.801533724	0.913901624	-1.289683818	-1.319485925	1.371355103	0.961598902	0.711684055	-0.354711461	-0.623012743	2.181475098	-0.55658732	0.519085035	1.662390064
67	20	Male	178	1.50E+12	43.66	3	17	102.010201	595.4375	23.42266197	0.039336894	0.882195487	0.833381136	1.811792389	3	-0.801533724	0.913901624	-1.289683818	-1.376489123	1.687553728	0.037737776	-0.153508491	-0.144118764	-1.661466756	1.647652669	-0.213547788	0.519085035	1.128567634
67	20	Male	178	1.50E+12	54.885	4	16	96.48241206	586.4	21.35665392	0.036419942	0.884876964	0.90385023	1.799047616	4	-0.801533724	0.913901624	-1.908699256	-1.956157565	1.479724996	-0.101021714	-0.256193263	-0.104024568	-0.120059066	1.460166919	0.129491744	0.519085035	0.941081885
67	20	Male	178	1.50E+12	31.094	5	17	102.4713683	597.8125	19.87843917	0.033251963	0.923620713	0.919420106	1.674976734	6	-0.801533724	0.913901624	-1.289683818	-1.32812908	1.742169854	-0.200303189	-0.36771486	0.47528281	0.220509047	-0.365014458	0.815570807	0.519085035	-0.884099493
67	20	Male	178	1.50E+12	39.203	6	17	102.4919614	592.125	18.56702386	0.031356595	0.900546798	0.878591316	1.536190279	6	-0.801533724	0.913901624	-1.289683818	-1.325969594	1.611378605	-0.288381897	-0.434437043	0.130275182	-0.67256062	-2.406673603	0.815570807	0.519085035	-2.925758638
67	20	Male	178	1.50E+12	46.517	7	17	102.5641026	585.75	19.77846051	0.033766044	0.868869955	0.797076418	1.674211375	6	-0.801533724	0.913901624	-1.289683818	-1.318404553	1.464777424	-0.207018065	-0.349617778	-0.343365846	-2.455579024	-0.376273498	0.815570807	0.519085035	-0.895358533
67	20	Male	178	1.50E+12	45.018	8	16	96.56004828	615.3333333	18.67499814	0.030349401	0.840040043	0.821774313	1.848230095	2	-0.801533724	0.913901624	-1.908699256	-1.948016287	2.145083556	-0.28113001	-0.469893051	-0.774438747	-1.915348933	2.1836803	-0.55658732	0.519085035	1.664595265
67	20	Male	178	1.50E+12	45.077	9	16	96.44364075	602.6666667	25.05372006	0.041571438	0.868298869	0.85094456	1.714129013	4	-0.801533724	0.913901624	-1.908699256	-1.960223297	1.853797551	0.147284682	-0.074846379	-0.351904881	-1.277292704	0.21094671	0.129491744	0.519085035	-0.308138324
67	20	Male	178	1.50E+12	35.569	10	16	96.53092006	618.3333333	29.68875582	0.04801416	0.892864626	0.821624559	1.673896132	3	-0.801533724	0.913901624	-1.908699256	-1.951070801	2.214072347	0.45858802	0.151955221	0.015409199	-1.918624581	-0.380910962	-0.213547788	0.519085035	-0.899995996
69	21	Female	164	1.50E+12		1	20	120.6515182	497.3684211	13.87618379	0.027899205	0.95507188	0.956063689	1.786556902	3	-0.65763011	-0.349214442	0.567362493	0.578321989	-0.567668664	-0.603433224	-0.556146697	0.94554946	1.022033481	1.276418584	-0.213547788	0.02546595	1.250952633
69	21	Female	164	1.50E+12	26.922	2	20	120.6151372	497.1052632	24.39347354	0.049071043	0.924574239	0.934240803	1.774218042	3	-0.65763011	-0.349214442	0.567362493	0.574506917	-0.573720312	0.102940484	0.189160392	0.4895402	0.54468998	1.094904132	-0.213547788	0.02546595	1.069438181
69	21	Female	164	1.50E+12	30.975	3	20	120.0360108	497.1052632	19.47439544	0.039175597	0.920026291	0.868910529	1.755031533	3	-0.65763011	-0.349214442	0.567362493	0.513777157	-0.573720312	-0.227440015	-0.1591866	0.421538007	-0.884313592	0.812655315	-0.213547788	0.02546595	0.787189365
69	21	Female	164	1.50E+12	38.266	4	19	114.5613506	509.7222222	20.61230904	0.040438317	0.948046831	0.933954979	1.694370955	3	-0.65763011	-0.349214442	-0.051652944	-0.060319967	-0.283577396	-0.151014218	-0.114735354	0.840508963	0.538437994	-0.079710036	-0.213547788	0.02546595	-0.105175986
69	21	Female	164	1.50E+12	21.534	5	20	120.4577394	507.8947368	17.26845233	0.034000062	0.953587761	0.94413633	1.69792368	1	-0.65763011	-0.349214442	0.567362493	0.558001487	-0.325602731	-0.375597977	-0.341379727	0.923358498	0.761140058	-0.027446626	-0.899626852	0.02546595	-0.052912576
69	21	Female	164	1.50E+12	27.171	6	20	120.4819277	506.3684211	24.37041029	0.048127824	0.948574318	0.936840893	1.571322997	1	-0.65763011	-0.349214442	0.567362493	0.560537979	-0.360702291	0.101391485	0.155956498	0.848396099	0.601563129	-1.889843383	-0.899626852	0.02546595	-1.915309333
69	21	Female	164	1.50E+12	34.809	7	20	120.4940255	496.7368421	21.89170019	0.044071022	0.86910435	0.815461112	1.700184399	0	-0.65763011	-0.349214442	0.567362493	0.561806608	-0.58219262	-0.065086351	0.013145863	-0.339861099	-2.053440912	0.005810353	-1.242666383	0.02546595	-0.019655597
69	21	Female	164	1.50E+12	30.625	8	19	114.4693242	516.3888889	21.30763788	0.041262774	0.927650024	0.951501739	1.644777968	2	-0.65763011	-0.349214442	-0.051652944	-0.069970261	-0.130268971	-0.104313783	-0.085712218	0.535530197	0.922247543	-0.809262327	-0.55658732	0.02546595	-0.834728277
69	21	Female	164	1.50E+12	28.459	9	19	114.5728643	510	27.91455216	0.054734416	0.91342519	0.909755644	1.672660162	4	-0.65763011	-0.349214442	-0.051652944	-0.059112589	-0.277189545	0.339427014	0.388526764	0.322836505	0.009113181	-0.399093076	0.129491744	0.02546595	-0.424559026
69	21	Female	164	1.50E+12	28.977	10	19	114.6189423	514.1666667	25.90205912	0.050376776	0.918286952	0.893497857	1.718158697	0	-0.65763011	-0.349214442	-0.051652944	-0.054280649	-0.18137178	0.204261757	0.23512582	0.395530918	-0.346501995	0.270226565	-1.242666383	0.02546595	0.244760615
71	18	Male	187	1.50E+12		1	18	108.6737774	540.2941176	18.80164169	0.034798901	0.791253363	0.756868128	1.777881984	0	-1.089340951	1.725904808	-0.670668381	-0.677716978	0.419461971	-0.272624238	-0.313258364	-1.503910841	-3.335076168	1.148803634	-1.242666383	-0.050930446	1.19973408
71	18	Male	187	1.50E+12	30.025	2	19	114.5958987	532.7777778	20.90336378	0.039234677	0.88790878	0.915010808	1.724964799	1	-1.089340951	1.725904808	-0.051652944	-0.056697105	0.246614238	-0.131466082	-0.157106836	-0.058691997	0.12406215	0.370349741	-0.899626852	-0.050930446	0.421280187
71	18	Male	187	1.50E+12	34.099	3	19	114.6881288	531.4444444	28.66515931	0.053938205	0.875574848	0.939373392	1.747272418	4	-1.089340951	1.725904808	-0.051652944	-0.047025448	0.215952553	0.389840112	0.360497934	-0.243112406	0.656957801	0.698512573	0.129491744	-0.050930446	0.749443019
71	18	Male	187	1.50E+12	36.864	4	18	108.5209003	540.6470588	18.85842354	0.03488121	0.872880847	0.901874658	1.719894593	0	-1.089340951	1.725904808	-0.670668381	-0.693748348	0.427578299	-0.268810593	-0.310360875	-0.283393863	-0.163271791	0.29576299	-1.242666383	-0.050930446	0.346693436
71	18	Male	187	1.50E+12	26.928	5	18	108.5754499	538.7058824	19.35356695	0.035926036	0.835760736	0.902357654	1.717254899	1	-1.089340951	1.725904808	-0.670668381	-0.688028039	0.382938493	-0.23555523	-0.273580112	-0.838424145	-0.15270696	0.256930979	-0.899626852	-0.050930446	0.307861425
71	18	Male	187	1.50E+12	30.08	6	18	108.6737774	546.8235294	19.7252758	0.036072471	0.819161182	0.936048551	1.530048171	4	-1.089340951	1.725904808	-0.670668381	-0.677716978	0.569614045	-0.210590114	-0.268425204	-1.086625322	0.584231799	-2.497028897	0.129491744	-0.050930446	-2.446098451
71	18	Male	187	1.50E+12	34.605	7	19	114.5958987	530.6666667	34.63941236	0.065275275	0.818666669	0.894482088	1.742728501	4	-1.089340951	1.725904808	-0.051652944	-0.056697105	0.19806657	0.791089424	0.759594072	-1.094019414	-0.324973381	0.63166793	0.129491744	-0.050930446	0.682598376
71	18	Male	187	1.50E+12	33.159	8	19	114.4808194	537.1111111	19.68047224	0.036641343	0.853698743	0.94062285	1.702397603	6	-1.089340951	1.725904808	-0.051652944	-0.068764823	0.346264713	-0.21359926	-0.248399347	-0.570210045	0.684287853	0.038368348	0.815570807	-0.050930446	0.089298794
71	18	Male	187	1.50E+12	29.83	9	19	114.4808194	545.4444444	19.89478497	0.036474448	0.845708013	0.919024021	1.615776343	0	-1.089340951	1.725904808	-0.051652944	-0.068764823	0.537900244	-0.199205354	-0.254274501	-0.689689672	0.211845282	-1.235899303	-1.242666383	-0.050930446	-1.184968856
71	18	Male	187	1.50E+12	28.597	10	18	108.5754499	545.9411765	19.99844285	0.036631131	0.827021274	0.840100421	1.685053823	0	-1.089340951	1.725904808	-0.670668381	-0.688028039	0.549323224	-0.19224337	-0.248758818	-0.969099025	-1.514492291	-0.216772457	-1.242666383	-0.050930446	-0.165842011
73	27	Female	166	1.50E+12		1	21	126.6840941	472.25	10.709225	0.022677025	0.942582809	0.912248932	1.772266683	7	0.205791573	-0.168769289	1.186377931	1.210924627	-1.145298496	-0.816135971	-0.739981865	0.758809378	0.063650183	1.066198095	1.158610339	0.298431001	0.767767094
73	27	Female	166	1.50E+12	27.819	2	21	126.6968326	475.15	10.41765329	0.021924978	0.954279986	0.943285466	1.775346748	3	0.205791573	-0.168769289	1.186377931	1.21226044	-1.078609332	-0.835718829	-0.766455991	0.933708833	0.742528676	1.111508289	-0.213547788	0.298431001	0.813077287
73	27	Female	166	1.50E+12	30.188	3	21	126.7095736	473.9	9.512623192	0.02007306	0.957767376	0.949257705	1.7708476	8	0.205791573	-0.168769289	1.186377931	1.213596521	-1.107354661	-0.896503449	-0.83164861	0.985853273	0.873162609	1.045322244	1.501649871	0.298431001	0.746891243
73	27	Female	166	1.50E+12	37.624	4	21	126.7350634	473.7	13.53920234	0.028581808	0.956603558	0.914643106	1.712822986	5	0.205791573	-0.168769289	1.186377931	1.21626949	-1.111953914	-0.62606594	-0.532117213	0.968451545	0.116019203	0.191734026	0.472531276	0.298431001	-0.106696976
73	27	Female	166	1.50E+12	21.067	5	21	126.5822785	475.25	8.717080933	0.018342096	0.944620047	0.948940051	1.642630735	3	0.205791573	-0.168769289	1.186377931	1.20024779	-1.076309705	-0.949934528	-0.892583338	0.789270725	0.8662144	-0.840849832	-0.213547788	0.298431001	-1.139280834
73	27	Female	166	1.50E+12	27.822	6	21	126.5949965	477.25	13.24716951	0.027757296	0.945954037	0.947225891	1.671442701	7	0.205791573	-0.168769289	1.186377931	1.201581456	-1.030317178	-0.645679768	-0.561142303	0.809216925	0.828719661	-0.41700289	1.158610339	0.298431001	-0.715433891
73	27	Female	166	1.50E+12	32.175	7	21	126.6968326	471.65	10.05621698	0.021321355	0.966165462	0.951284947	1.727384666	1	0.205791573	-0.168769289	1.186377931	1.21226044	-1.159096254	-0.859994009	-0.787705194	1.111423801	0.917505542	0.405947911	-0.899626852	0.298431001	0.107516909
73	27	Female	166	1.50E+12	30.613	8	20	120.6151372	485.1578947	8.857130092	0.01825618	0.962207216	0.947096866	1.7202839	5	0.205791573	-0.168769289	0.567362493	0.574506917	-0.848465146	-0.940528393	-0.895607787	1.052238994	0.82589744	0.301489992	0.472531276	0.298431001	0.003058991
73	27	Female	166	1.50E+12	28.319	9	21	126.6331658	486.3	9.849365462	0.020253682	0.94303368	0.929550354	1.693809359	5	0.205791573	-0.168769289	1.186377931	1.205584062	-0.822200992	-0.873886797	-0.825290228	0.765550931	0.44209331	-0.087971554	0.472531276	0.298431001	-0.386402556
73	27	Female	166	1.50E+12	27.709	10	21	126.6713582	483.2	10.59056184	0.021917553	0.966356824	0.951345196	1.713924199	4	0.205791573	-0.168769289	1.186377931	1.209589083	-0.89348941	-0.824105756	-0.766717355	1.114285104	0.918823397	0.207933734	0.129491744	0.298431001	-0.090497267
75	28	Female	148	1.50E+12		1	21	126.7988326	472	13.13011805	0.027818047	0.932566548	0.921643701	1.76197383	1	0.349695187	-1.792775659	1.186377931	1.222956619	-1.151047562	-0.653541306	-0.55900371	0.609043432	0.269146916	0.914782027	-0.899626852	-0.120324518	1.035106545
75	28	Female	148	1.50E+12	28.407	2	21	126.607717	480.25	14.02096644	0.029195141	0.930275504	0.942661966	1.739939504	3	0.349695187	-1.792775659	1.186377931	1.20291539	-0.961328387	-0.593709173	-0.510526193	0.574787109	0.72889053	0.590639575	-0.213547788	-0.120324518	0.710964093
75	28	Female	148	1.50E+12	35.042	3	21	126.5949965	475.05	12.2534689	0.025794061	0.929404899	0.904601084	1.762854424	0	0.349695187	-1.792775659	1.186377931	1.201581456	-1.080908958	-0.712419775	-0.630253576	0.561769583	-0.103635247	0.927736266	-1.242666383	-0.120324518	1.048060784
75	28	Female	148	1.50E+12	39.446	4	21	126.6331658	481.55	12.10154949	0.025130411	0.8551379	0.922782099	1.721217957	6	0.349695187	-1.792775659	1.186377931	1.205584062	-0.931433245	-0.722623152	-0.653615898	-0.548691365	0.294047697	0.315230714	0.815570807	-0.120324518	0.435555232
75	28	Female	148	1.50E+12	28.473	5	20	120.6393888	478.2105263	8.088841875	0.016914814	0.928645713	0.945084321	1.680460952	4	0.349695187	-1.792775659	0.567362493	0.577050043	-1.008228662	-0.992129006	-0.942827606	0.550418012	0.78187598	-0.284337239	0.129491744	-0.120324518	-0.164012721
75	28	Female	148	1.50E+12	30.931	6	21	126.607717	483.55	15.63481692	0.032333403	0.911157112	0.875670765	1.52187928	8	0.349695187	-1.792775659	1.186377931	1.20291539	-0.885440717	-0.485317984	-0.400050716	0.288923565	-0.736443389	-2.617199783	1.501649871	-0.120324518	-2.496875265
75	28	Female	148	1.50E+12	37.402	7	20	120.1080973	479.7894737	14.0995668	0.029386987	0.907962798	0.929882128	1.699827443	2	0.349695187	-1.792775659	0.567362493	0.521336465	-0.971918772	-0.58843013	-0.503772699	0.241161287	0.449350391	0.00055925	-0.55658732	-0.120324518	0.120883769
75	28	Female	148	1.50E+12	34.961	8	20	120.6515182	478.7894737	9.322180383	0.019470312	0.941365643	0.931497837	1.726830555	4	0.349695187	-1.792775659	0.567362493	0.578321989	-0.994915035	-0.909294177	-0.852867011	0.740609971	0.484691641	0.3977965	0.129491744	-0.120324518	0.518121018
75	28	Female	148	1.50E+12	28.434	9	21	126.025205	479.4	10.65082156	0.022216983	0.909124526	0.900491848	1.63099892	3	0.349695187	-1.792775659	1.186377931	1.1418306	-0.980875211	-0.820058526	-0.756176615	0.258531766	-0.193518719	-1.011963086	-0.213547788	-0.120324518	-0.891638568
75	28	Female	148	1.50E+12	31.019	10	21	126.6968326	480.35	10.8410101	0.022568981	0.872042413	0.942802798	1.670118061	1	0.349695187	-1.792775659	1.186377931	1.21226044	-0.959028761	-0.807284876	-0.743785302	-0.295930354	0.731971006	-0.436489406	-0.899626852	-0.120324518	-0.316164887
77	21	Female	169	1.50E+12		1	18	108.619129	541.1764706	11.71341762	0.021644359	0.948035788	0.935109424	1.752307833	7	-0.65763011	0.101898439	-0.670668381	-0.68344765	0.439752792	-0.748691289	-0.776334566	0.840343842	0.563689784	0.772587524	1.158610339	-0.008502682	0.781090207
77	21	Female	169	1.50E+12	30.339	2	18	108.4773001	536.2352941	12.04173826	0.022456072	0.963136602	0.933870018	1.747363609	2	-0.65763011	0.101898439	-0.670668381	-0.698320458	0.326124195	-0.726640259	-0.747760024	1.066135441	0.53657961	0.699854053	-0.55658732	-0.008502682	0.708356736
77	21	Female	169	1.50E+12	32.271	3	18	108.5536235	530.4705882	10.00657223	0.018863576	0.937004753	0.887828258	1.775877278	7	-0.65763011	0.101898439	-0.670668381	-0.690316853	0.193557499	-0.863328304	-0.87422579	0.675404715	-0.470516118	1.119312813	1.158610339	-0.008502682	1.127815495
77	21	Female	169	1.50E+12	40.304	4	18	108.509997	538.6470588	12.89751995	0.023944287	0.955385548	0.947618694	1.712225517	5	-0.65763011	0.101898439	-0.670668381	-0.69489172	0.381585772	-0.669163314	-0.69537073	0.950239516	0.837311661	0.182944774	0.472531276	-0.008502682	0.191447457
77	21	Female	169	1.50E+12	22.469	5	18	108.5427136	545.6470588	10.9702334	0.020104999	0.93556363	0.906077609	1.588709625	2	-0.65763011	0.101898439	-0.670668381	-0.691460914	0.542559617	-0.79860584	-0.830524285	0.653856648	-0.071338435	-1.63407225	-0.55658732	-0.008502682	-1.625569568
77	21	Female	169	1.50E+12	28.769	6	19	114.5038168	542.7777778	10.38992865	0.019142141	0.961205292	0.955996759	1.600633113	7	-0.65763011	0.101898439	-0.051652944	-0.066353218	0.476576874	-0.837580901	-0.864419539	1.037257949	1.020569483	-1.45866826	1.158610339	-0.008502682	-1.450165577
77	21	Female	169	1.50E+12	34.923	7	18	108.444623	548.4705882	17.12623597	0.031225441	0.935921063	0.92166006	1.735746949	1	-0.65763011	0.101898439	-0.670668381	-0.701747131	0.607490244	-0.385149667	-0.43905403	0.659201085	0.269504755	0.528963757	-0.899626852	-0.008502682	0.53746644
77	21	Female	169	1.50E+12	33.304	8	18	108.5645356	541.4705882	9.120872295	0.016844631	0.938629914	0.941801113	1.730350627	2	-0.65763011	0.101898439	-0.670668381	-0.689172561	0.446516399	-0.922814651	-0.945298222	0.699704588	0.710060642	0.449579567	-0.55658732	-0.008502682	0.45808225
77	21	Female	169	1.50E+12	28.527	9	18	108.6519115	547.4705882	8.059467557	0.01472128	0.953204307	0.947006201	1.656140904	0	-0.65763011	0.101898439	-0.670668381	-0.680009938	0.58449398	-0.994101876	-1.020046056	0.917624984	0.82391427	-0.642104491	-1.242666383	-0.008502682	-0.633601809
77	21	Female	169	1.50E+12	29.081	10	18	108.075653	550.2941176	12.74992367	0.023169289	0.941973222	0.895951478	1.692758923	2	-0.65763011	0.101898439	-0.670668381	-0.740438959	0.649424607	-0.679076337	-0.722652795	0.749694663	-0.29283264	-0.103424312	-0.55658732	-0.008502682	-0.09492163
79	22	Female	159	1.50E+12		1	20	120.0720432	502.0526316	20.65117222	0.041133481	0.880492572	0.902949483	1.747814466	3	-0.513726496	-0.800327322	0.567362493	0.517555676	-0.459949324	-0.148404047	-0.090263691	-0.169581216	-0.139761573	0.706486522	-0.213547788	-0.039731415	0.746217937
79	22	Female	159	1.50E+12	30.432	2	19	114.5958987	505.2777778	16.09280569	0.031849423	0.900535146	0.876420826	1.609202387	6	-0.513726496	-0.800327322	-0.051652944	-0.056697105	-0.385783012	-0.454558041	-0.417088139	0.130100958	-0.720036906	-1.332607421	0.815570807	-0.039731415	-1.292876006
79	22	Female	159	1.50E+12	32.51	3	20	120.5303335	499	24.5635588	0.049225569	0.878748747	0.859721367	1.705173485	1	-0.513726496	-0.800327322	0.567362493	0.565614021	-0.530148444	0.114363936	0.194600139	-0.195655384	-1.085312971	0.079203773	-0.899626852	-0.039731415	0.118935188
79	22	Female	159	1.50E+12	42.123	4	20	120.542441	504.6842105	16.3997838	0.032495139	0.901625567	0.905453795	1.717513321	4	-0.513726496	-0.800327322	0.567362493	0.566883669	-0.399432841	-0.433940442	-0.394357139	0.146405237	-0.084983444	0.260732576	0.129491744	-0.039731415	0.30046399
79	22	Female	159	1.50E+12	23.161	5	20	120.6272618	494.1578947	28.23820323	0.05714409	0.86448245	0.893467498	1.60890926	2	-0.513726496	-0.800327322	0.567362493	0.575778352	-0.641498773	0.361164421	0.47335394	-0.408969049	-0.347166034	-1.336919546	-0.55658732	-0.039731415	-1.297188131
79	22	Female	159	1.50E+12	28.014	6	19	114.6189423	508.4444444	21.22949265	0.04175381	0.88684011	0.907051375	1.791299564	2	-0.513726496	-0.800327322	-0.051652944	-0.054280649	-0.31296151	-0.109562258	-0.068426393	-0.074671054	-0.050038738	1.346186903	-0.55658732	-0.039731415	1.385918317
79	22	Female	159	1.50E+12	36.821	7	19	114.6189423	505.8888889	22.22333331	0.043929277	0.871725575	0.917975743	1.720363033	3	-0.513726496	-0.800327322	-0.051652944	-0.054280649	-0.371729739	-0.042812846	0.008156067	-0.300667816	0.188915741	0.302654114	-0.213547788	-0.039731415	0.342385528
79	22	Female	159	1.50E+12	34.524	8	20	120.5908954	502.4210526	21.38202834	0.042557986	0.887650499	0.918721635	1.653384131	2	-0.513726496	-0.800327322	0.567362493	0.571964813	-0.451477016	-0.09931749	-0.040117158	-0.062553886	0.205231023	-0.682658818	-0.55658732	-0.039731415	-0.642927403
79	22	Female	159	1.50E+12	29.135	9	19	114.7112095	516.4444444	25.67364023	0.049712298	0.856212043	0.879121592	1.712299942	2	-0.513726496	-0.800327322	-0.051652944	-0.0446051	-0.128991401	0.188920438	0.211734359	-0.532630484	-0.660961622	0.184039628	-0.55658732	-0.039731415	0.223771043
79	22	Female	159	1.50E+12	31.398	10	20	120.6272618	495.3684211	19.97949087	0.040332589	0.882123106	0.909891595	1.704926343	1	-0.513726496	-0.800327322	0.567362493	0.575778352	-0.613661191	-0.193516244	-0.118457292	-0.145201016	0.012086898	0.075568122	-0.899626852	-0.039731415	0.115299537
81	22	Female	171													-0.513726496	0.282343591
83	37	Female	153	1.50E+12		1	20	120.7364926	481.0526316	27.9802067	0.058164543	0.889671498	0.944501461	1.706651926	5	1.644827712	-1.341662778	0.567362493	0.587232782	-0.94287086	0.343836576	0.509276716	-0.032335344	0.769126778	0.10095281	0.472531276	-0.031619914	0.132572725
83	37	Female	153	1.50E+12	27.688	2	21	126.6713582	476.5	34.5376606	0.072481974	0.8427542	0.937989927	1.684331589	1	1.644827712	-1.341662778	1.186377931	1.209589083	-1.047564376	0.784255462	1.013289779	-0.733855922	0.626696559	-0.22739709	-0.899626852	-0.031619914	-0.195777176
83	37	Female	153	1.50E+12	33.225	3	21	126.6968326	475.1	34.74032239	0.073122127	0.877964066	0.924523394	1.737528114	1	1.644827712	-1.341662778	1.186377931	1.21226044	-1.079759145	0.797866854	1.035824921	-0.207388155	0.332135955	0.5551661	-0.899626852	-0.031619914	0.586786014
83	37	Female	153	1.50E+12	36.42	4	21	126.1008807	475.15	25.73766695	0.054167456	0.897305194	0.899573019	1.639995663	3	1.644827712	-1.341662778	1.186377931	1.149766286	-1.078609332	0.193220671	0.368568225	0.081805809	-0.213616767	-0.879613836	-0.213547788	-0.031619914	-0.847993922
83	37	Female	153	1.50E+12	26.293	5	20	120.6030151	480.8947368	25.27927118	0.052567161	0.896589346	0.89359357	1.680972634	8	1.644827712	-1.341662778	0.567362493	0.573235737	-0.946501849	0.162433393	0.312233416	0.071102245	-0.344408414	-0.276809996	1.501649871	-0.031619914	-0.245190082
83	37	Female	153	1.50E+12	30.432	6	20	120.6272618	484.2105263	28.45417174	0.05876405	0.893240349	0.917246077	1.678115526	4	1.644827712	-1.341662778	0.567362493	0.575778352	-0.87025108	0.375669534	0.530381012	0.021027107	0.172955361	-0.318840322	0.129491744	-0.031619914	-0.287220408
83	37	Female	153	1.50E+12	34.806	7	21	126.6586248	484.05	29.08173826	0.060080029	0.880631498	0.959267647	1.735574069	14	1.644827712	-1.341662778	1.186377931	1.208253808	-0.873942585	0.417818842	0.576707109	-0.167503961	1.092115356	0.526420548	3.559887062	-0.031619914	0.558040463
83	37	Female	153	1.50E+12	36.503	8	21	126.7605634	482.8	37.37726582	0.077417701	0.886172785	0.917671818	1.736223581	10	1.644827712	-1.341662778	1.186377931	1.218943534	-0.902687915	0.97497213	1.187040974	-0.084649082	0.182267829	0.535975393	2.187728935	-0.031619914	0.567595307
83	37	Female	153	1.50E+12	29.695	9	20	120.5182284	492.4210526	33.6284901	0.068292145	0.800728227	0.690885465	1.656513028	13	1.644827712	-1.341662778	0.567362493	0.564344629	-0.681439652	0.723192758	0.865796249	-1.362240016	-4.778349801	-0.636630256	3.21684753	-0.031619914	-0.605010342
83	37	Female	153	1.50E+12	31.239	10	21	126.569563	485.15	24.34188777	0.050173942	0.888378946	0.947031964	1.72049378	4	1.644827712	-1.341662778	1.186377931	1.198914391	-0.848646695	0.099475824	0.227985481	-0.051661946	0.824477793	0.304577507	0.129491744	-0.031619914	0.336197421
85	30	Male	180	1.50E+12		1	18	108.6409818	572.5294118	29.03976512	0.050721875	0.939709447	0.944871299	1.80448388	1	0.637502415	1.094346776	-0.670668381	-0.681156073	1.160753292	0.414999797	0.24727424	0.715846065	0.77721644	1.54013869	-0.899626852	0.004036075	1.536102615
85	30	Male	180	1.50E+12	33.545	2	18	108.5427136	573.9411765	22.22735619	0.038727586	0.966481702	0.972348928	1.74826779	5	0.637502415	1.094346776	-0.670668381	-0.691460914	1.193218606	-0.042542656	-0.174957827	1.116152318	1.37824912	0.713155282	0.472531276	0.004036075	0.709119207
85	30	Male	180	1.50E+12	41.649	3	17	102.5641026	583.1875	35.69527061	0.061207194	0.927281118	0.881715697	1.732798089	5	0.637502415	1.094346776	-1.289683818	-1.318404553	1.405849499	0.86200413	0.616386421	0.530014218	-0.604219392	0.48558368	0.472531276	0.004036075	0.481547605
85	30	Male	180	1.50E+12	44.434	4	16	96.49210976	587.2	15.79113675	0.026892263	0.943094561	0.952403437	1.733769011	0	0.637502415	1.094346776	-1.908699256	-1.955140622	1.498122007	-0.47481906	-0.591593856	0.766461238	0.94197087	0.499866709	-1.242666383	0.004036075	0.495830634
85	30	Male	180	1.50E+12	30.75	5	16	96.53092006	592.6666667	19.18911729	0.032377588	0.925225476	0.915517327	1.676011962	0	0.637502415	1.094346776	-1.908699256	-1.951070801	1.623834914	-0.246600178	-0.398495267	0.499277673	0.135141502	-0.349785426	-1.242666383	0.004036075	-0.353821501
85	30	Male	180	1.50E+12	36.617	6	16	96.37586588	593.2	16.150129	0.027225437	0.931281713	0.947180482	1.598653854	3	0.637502415	1.094346776	-1.908699256	-1.96733047	1.636099588	-0.450708031	-0.579865221	0.589832225	0.827726414	-1.487784735	-0.213547788	0.004036075	-1.49182081
85	30	Male	180	1.50E+12	40.682	7	17	102.4507834	589.9375	25.54277968	0.043297434	0.900365723	0.919458185	1.679538767	0	0.637502415	1.094346776	-1.289683818	-1.330287698	1.561074278	0.180131439	-0.01408658	0.127567696	0.221341981	-0.297903318	-1.242666383	0.004036075	-0.301939393
85	30	Male	180	1.50E+12	44.056	8	17	102.4404941	592.1875	21.89240379	0.036968703	0.946375079	0.927540418	1.732481369	2	0.637502415	1.094346776	-1.289683818	-1.331366682	1.612815871	-0.065039096	-0.236875359	0.815512464	0.398128922	0.480924468	-0.55658732	0.004036075	0.476888393
85	30	Male	180	1.50E+12	35.002	9	17	102.4404941	589.6875	18.01984583	0.030558297	0.943761859	0.919850905	1.620374499	3	0.637502415	1.094346776	-1.289683818	-1.331366682	1.555325212	-0.325132065	-0.462539334	0.776438862	0.229932152	-1.16825676	-0.213547788	0.004036075	-1.172292835
85	30	Male	180	1.50E+12	38.104	10	17	102.4816638	598.5	34.48006671	0.057610805	0.933375139	0.912349472	1.674258664	1	0.637502415	1.094346776	-1.289683818	-1.327049445	1.757979786	0.780387277	0.489783589	0.621133725	0.065849331	-0.375577841	-0.899626852	0.004036075	-0.379613916
87	19	Female	169													-0.945437337	0.101898439
89	22	Male	187	1.50E+12		1	18	108.7503776	547	32.26179675	0.058979519	0.933790123	0.926529297	1.785060034	2	-0.513726496	1.725904808	-0.670668381	-0.669684343	0.573672209	0.631401406	0.537966095	0.627338669	0.376012145	1.254398455	-0.55658732	0.176452508	1.077945947
89	22	Male	187	1.50E+12	33.049	2	18	108.5536235	539.9411765	30.86492505	0.057163496	0.925779475	0.911250221	1.758054321	6	-0.513726496	1.725904808	-0.670668381	-0.690316853	0.411345643	0.537583183	0.474037068	0.50756122	0.041804839	0.857122942	0.815570807	0.176452508	0.680670434
89	22	Male	187	1.50E+12	34.216	3	18	108.619129	537.5882353	28.19065098	0.052439114	0.923242186	0.908787479	1.777237787	3	-0.513726496	1.725904808	-0.670668381	-0.68344765	0.357236787	0.357970665	0.307725815	0.469622971	-0.012064021	1.139326979	-0.213547788	0.176452508	0.962874471
89	22	Male	187	1.50E+12	43.281	4	18	108.5754499	545.1764706	31.51887445	0.057814077	0.883147563	0.839732515	1.744675248	7	-0.513726496	1.725904808	-0.670668381	-0.688028039	0.531737846	0.581504447	0.496939329	-0.129883052	-1.522539698	0.660306136	1.158610339	0.176452508	0.483853627
89	22	Male	187	1.50E+12	23.248	5	19	114.5268234	545.5	24.76837141	0.045404897	0.917766376	0.935303028	1.679680403	9	-0.513726496	1.725904808	-0.051652944	-0.063940645	0.539177814	0.128119784	0.060101957	0.387747134	0.567924583	-0.295819735	1.844689403	0.176452508	-0.472272243
89	22	Male	187	1.50E+12	31.719	6	19	114.0228046	545.5	38.00621294	0.069672251	0.903619704	0.862300207	1.570482993	4	-0.513726496	1.725904808	-0.051652944	-0.116794292	0.539177814	1.017214164	0.914379778	0.176222135	-1.028904658	-1.902200505	0.129491744	0.176452508	-2.078653013
89	22	Male	187	1.50E+12	37.583	7	18	108.5645356	547.4117647	34.95721557	0.063859087	0.925805073	0.923985905	1.687072561	1	-0.513726496	1.725904808	-0.670668381	-0.689172561	0.583141259	0.812434071	0.709740367	0.50794398	0.320379181	-0.187075212	-0.899626852	0.176452508	-0.36352772
89	22	Male	187	1.50E+12	37.541	8	18	108.4881969	555.1764706	41.10565339	0.074040698	0.927874577	0.949384607	1.708789124	3	-0.513726496	1.725904808	-0.670668381	-0.697177775	0.761700482	1.225382171	1.068161165	0.538887774	0.87593841	0.132392707	-0.213547788	0.176452508	-0.044059802
89	22	Male	187	1.50E+12	32.37	9	19	114.5958987	547.1111111	42.94685202	0.078497496	0.906374302	0.860988018	1.709626374	7	-0.513726496	1.725904808	-0.051652944	-0.056697105	0.57622735	1.349042765	1.225052739	0.217409654	-1.057606866	0.144709307	1.158610339	0.176452508	-0.031743201
89	22	Male	187	1.50E+12	32.662	10	17	102.5125628	562.5625	38.03775879	0.067615169	0.907186208	0.93769327	1.697163057	4	-0.513726496	1.725904808	-1.289683818	-1.32380924	0.931551562	1.019332881	0.841964831	0.229549495	0.620207605	-0.038635991	0.129491744	0.176452508	-0.215088499
